# Supplementary material for: SATIN: a micro and mini satellite mining tool of total genome and coding regions with analysis of perfect repeats polymorphism in coding regions
Source: BMC Bioinformatics. 2024 Jun 18;25:217. doi: 10.1186/s12859-024-05842-2 (PMC11186120; doi:10.1186/s12859-024-05842-2)
Supplement: Supplementary file 1 [file 12859_2024_5842_MOESM1_ESM.zip › Supplementary File1/time/time_output_imex.txt]

tempo	genoma
4.33586859703064	GCF_000026445.2_ASM2644v2_genomic.fna
1.1185824871063232	GCF_000253695.1_ASM25369v2_genomic.fna
3.5902392864227295	GCF_000263995.1_ASM26399v1_genomic.fna
4.186798810958862	GCF_000316625.1_ASM31662v1_genomic.fna
3.4033591747283936	GCF_000326665.1_Esch_coli_KTE99_V1_genomic.fna
2.482948064804077	GCF_000331025.1_ASM33102v1_genomic.fna
2.7012343406677246	GCF_000589655.1_ASM58965v1_genomic.fna
1.9310297966003418	GCF_000596685.1_Stap_aure_H32126_V1_genomic.fna
2.9529950618743896	GCF_000655655.1_Myco_tube_XTB13-214_V1_genomic.fna
2.9728190898895264	GCF_000662605.1_Myco_tube_M1340_V1_genomic.fna
2.6211118698120117	GCF_000735135.1_ASM73513v1_genomic.fna
3.3423032760620117	GCF_000957835.1_ASM95783v1_genomic.fna
3.644641876220703	GCF_001012545.1_CFSAN026844_01.0_genomic.fna
3.4849376678466797	GCF_001052565.1_ASM105256v1_genomic.fna
1.806795358657837	GCF_001060985.1_ASM106098v1_genomic.fna
3.371861219406128	GCF_001134405.1_9870_8_88_genomic.fna
1.3937478065490723	GCF_001135725.1_7054_6_13_genomic.fna
3.1668479442596436	GCF_001168365.1_10592_2_55_genomic.fna
1.9281268119812012	GCF_001233145.1_6401_7_9_genomic.fna
1.1463291645050049	GCF_001236645.1_7213_3_38_genomic.fna
6.2775654792785645	GCF_001279345.1_ASM127934v1_genomic.fna
4.085974216461182	GCF_001307415.1_ASM130741v1_genomic.fna
3.2202539443969727	GCF_001368515.1_10607_2_41_genomic.fna
2.190837860107422	GCF_001373055.1_E204_genomic.fna
3.2780191898345947	GCF_001412215.1_ASM141221v1_genomic.fna
3.3730149269104004	GCF_001481035.1_Salmonella_enterica_CVM_N42232_v1.0_genomic.fna
4.94846773147583	GCF_001532815.1_ASM153281v1_genomic.fna
2.8801753520965576	GCF_001558115.1_ASM155811v1_genomic.fna
2.9771437644958496	GCF_001559785.1_ASM155978v1_genomic.fna
3.487339735031128	GCF_001631845.1_ASM163184v1_genomic.fna
1.2998108863830566	GCF_001648435.1_ASM164843v1_genomic.fna
2.6151316165924072	GCF_001669195.1_ASM166919v1_genomic.fna
2.6390910148620605	GCF_001693185.1_ASM169318v1_genomic.fna
2.010563850402832	GCF_001708755.1_ASM170875v1_genomic.fna
1.110137939453125	GCF_001761705.1_ASM176170v1_genomic.fna
2.0534374713897705	GCF_001816105.1_ASM181610v1_genomic.fna
1.2777636051177979	GCF_001867795.1_ASM186779v1_genomic.fna
3.75108003616333	GCF_002011985.1_ASM201198v1_genomic.fna
1.047886848449707	GCF_002015155.1_ASM201515v1_genomic.fna
3.782262086868286	GCF_002086635.1_ASM208663v1_genomic.fna
2.016599416732788	GCF_002088905.1_ASM208890v1_genomic.fna
6.9593236446380615	GCF_002150765.1_ASM215076v1_genomic.fna
3.683075189590454	GCF_002187995.1_ASM218799v1_genomic.fna
3.176175355911255	GCF_002248755.1_ASM224875v1_genomic.fna
3.5525245666503906	GCF_002261315.1_ASM226131v1_genomic.fna
3.263749361038208	GCF_002460505.1_ASM246050v1_genomic.fna
3.4448177814483643	GCF_002514335.1_ASM251433v1_genomic.fna
3.852468729019165	GCF_002734865.1_ASM273486v1_genomic.fna
3.6926791667938232	GCF_003017935.1_ASM301793v1_genomic.fna
3.273472785949707	GCF_003070125.1_ASM307012v1_genomic.fna
2.069924831390381	GCF_003070665.1_ASM307066v1_genomic.fna
0.9429574012756348	GCF_003112615.1_ASM311261v1_genomic.fna
2.4717752933502197	GCF_003149045.1_ASM314904v1_genomic.fna
2.7244467735290527	GCF_003352725.1_ASM335272v1_genomic.fna
4.600898504257202	GCF_003463205.1_ASM346320v1_genomic.fna
1.4850187301635742	GCF_003472485.1_ASM347248v1_genomic.fna
1.5776786804199219	GCF_003473345.1_ASM347334v1_genomic.fna
3.3621411323547363	GCF_003725095.1_ASM372509v1_genomic.fna
4.281621217727661	GCF_003839145.1_ASM383914v1_genomic.fna
3.0133020877838135	GCF_003965105.1_ASM396510v1_genomic.fna
3.258043050765991	GCF_004126495.1_ASM412649v1_genomic.fna
2.992016315460205	GCF_004522445.1_ASM452244v1_genomic.fna
3.778684139251709	GCF_005222325.1_ASM522232v1_genomic.fna
3.301551103591919	GCF_005387705.1_ASM538770v1_genomic.fna
3.8871254920959473	GCF_005400705.1_ASM540070v1_genomic.fna
3.267625570297241	GCF_005844535.1_ASM584453v1_genomic.fna
3.1677892208099365	GCF_006379525.2_ASM637952v2_genomic.fna
3.438366174697876	GCF_006937935.1_ASM693793v1_genomic.fna
1.143409013748169	GCF_007993715.1_ASM799371v1_genomic.fna
1.8848497867584229	GCF_008619415.1_ASM861941v1_genomic.fna
1.3484652042388916	GCF_008689965.1_ASM868996v1_genomic.fna
3.301046133041382	GCF_009295925.1_ASM929592v1_genomic.fna
1.8868904113769531	GCF_009729825.1_ASM972982v1_genomic.fna
2.231567144393921	GCF_009789435.1_ASM978943v1_genomic.fna
3.499415397644043	GCF_009798215.1_ASM979821v1_genomic.fna
1.1968696117401123	GCF_009814475.1_ASM981447v1_genomic.fna
1.8094878196716309	GCF_010571005.1_ASM1057100v1_genomic.fna
2.974121570587158	GCF_010729485.1_ASM1072948v1_genomic.fna
2.306978225708008	GCF_900051755.1_10625_3_79_genomic.fna
1.9165544509887695	GCF_900082415.1_12673_4_43_genomic.fna
1.07664155960083	GCF_900088305.1_STT-1-2-15-Cm_genomic.fna
2.165843963623047	GCF_900098805.1_Microbacterium_sp._strain_Alg239_V18_genomic.fna
2.071523904800415	GCF_900102495.1_IMG-taxon_2671180042_annotated_assembly_genomic.fna
2.897780418395996	GCF_900122095.1_14722_7_86_genomic.fna
3.562397003173828	GCF_900131355.1_10665_3_82_genomic.fna
3.589909791946411	GCF_900136655.1_10625_5_22_genomic.fna
3.619074821472168	GCF_900138365.1_11893_7_50_genomic.fna
1.3604393005371094	GCF_900171035.1_Hermans-1558_genomic.fna
3.5429842472076416	GCF_900173355.1_20794_7_175_genomic.fna
1.4461145401000977	GCF_900189265.1_6470_5_13_genomic.fna
1.4682955741882324	GCF_900194785.1_13681_2_4_genomic.fna
3.2561073303222656	GCF_900196225.1_F2_55_genomic.fna
3.317582607269287	GCF_900242295.1_STY29_genomic.fna
2.631774663925171	GCF_900380115.1_PD_4314_genomic.fna
3.180248737335205	GCF_900445785.1_52451_D01_genomic.fna
4.8681252002716064	GCF_900471605.1_AFS068226_genomic.fna
3.7828495502471924	GCF_900508965.1_19646_3_63_genomic.fna
3.8087618350982666	GCF_900513755.1_18174_5_54_genomic.fna
2.8235526084899902	GCF_900688565.1_7614_7_47_genomic.fna
1.2838022708892822	GCF_900989155.1_8849_2_45_genomic.fna
