# Supplementary material for: SATIN: a micro and mini satellite mining tool of total genome and coding regions with analysis of perfect repeats polymorphism in coding regions
Source: BMC Bioinformatics. 2024 Jun 18;25:217. doi: 10.1186/s12859-024-05842-2 (PMC11186120; doi:10.1186/s12859-024-05842-2)
Supplement: Supplementary file 1 [file 12859_2024_5842_MOESM1_ESM.zip › Supplementary File1/time/time_output_satin.txt]

tempo	genoma
1.7444770336151123	GCF_000026445.2_ASM2644v2_genomic.fna
0.6132051944732666	GCF_000253695.1_ASM25369v2_genomic.fna
1.5142383575439453	GCF_000263995.1_ASM26399v1_genomic.fna
1.7213215827941895	GCF_000316625.1_ASM31662v1_genomic.fna
1.4267752170562744	GCF_000326665.1_Esch_coli_KTE99_V1_genomic.fna
1.109989881515503	GCF_000331025.1_ASM33102v1_genomic.fna
1.1731092929840088	GCF_000589655.1_ASM58965v1_genomic.fna
0.8918273448944092	GCF_000596685.1_Stap_aure_H32126_V1_genomic.fna
1.2491416931152344	GCF_000655655.1_Myco_tube_XTB13-214_V1_genomic.fna
1.251551628112793	GCF_000662605.1_Myco_tube_M1340_V1_genomic.fna
1.1410737037658691	GCF_000735135.1_ASM73513v1_genomic.fna
1.4077692031860352	GCF_000957835.1_ASM95783v1_genomic.fna
1.5183773040771484	GCF_001012545.1_CFSAN026844_01.0_genomic.fna
1.462554693222046	GCF_001052565.1_ASM105256v1_genomic.fna
0.8553361892700195	GCF_001060985.1_ASM106098v1_genomic.fna
1.3998157978057861	GCF_001134405.1_9870_8_88_genomic.fna
0.7052180767059326	GCF_001135725.1_7054_6_13_genomic.fna
1.3626041412353516	GCF_001168365.1_10592_2_55_genomic.fna
0.8595268726348877	GCF_001233145.1_6401_7_9_genomic.fna
0.6179931163787842	GCF_001236645.1_7213_3_38_genomic.fna
2.3725194931030273	GCF_001279345.1_ASM127934v1_genomic.fna
1.6226623058319092	GCF_001307415.1_ASM130741v1_genomic.fna
1.351057767868042	GCF_001368515.1_10607_2_41_genomic.fna
0.9586515426635742	GCF_001373055.1_E204_genomic.fna
1.3718791007995605	GCF_001412215.1_ASM141221v1_genomic.fna
1.4159846305847168	GCF_001481035.1_Salmonella_enterica_CVM_N42232_v1.0_genomic.fna
1.9014322757720947	GCF_001532815.1_ASM153281v1_genomic.fna
1.2345571517944336	GCF_001558115.1_ASM155811v1_genomic.fna
1.2703475952148438	GCF_001559785.1_ASM155978v1_genomic.fna
1.4744818210601807	GCF_001631845.1_ASM163184v1_genomic.fna
0.6735897064208984	GCF_001648435.1_ASM164843v1_genomic.fna
1.131028652191162	GCF_001669195.1_ASM166919v1_genomic.fna
1.1577696800231934	GCF_001693185.1_ASM169318v1_genomic.fna
0.921044111251831	GCF_001708755.1_ASM170875v1_genomic.fna
0.6080465316772461	GCF_001761705.1_ASM176170v1_genomic.fna
0.9484949111938477	GCF_001816105.1_ASM181610v1_genomic.fna
0.664928674697876	GCF_001867795.1_ASM186779v1_genomic.fna
1.535149097442627	GCF_002011985.1_ASM201198v1_genomic.fna
0.5826010704040527	GCF_002015155.1_ASM201515v1_genomic.fna
1.5251798629760742	GCF_002086635.1_ASM208663v1_genomic.fna
0.925621509552002	GCF_002088905.1_ASM208890v1_genomic.fna
2.5621237754821777	GCF_002150765.1_ASM215076v1_genomic.fna
1.514265537261963	GCF_002187995.1_ASM218799v1_genomic.fna
1.3466253280639648	GCF_002248755.1_ASM224875v1_genomic.fna
1.448756217956543	GCF_002261315.1_ASM226131v1_genomic.fna
1.383878469467163	GCF_002460505.1_ASM246050v1_genomic.fna
1.4405388832092285	GCF_002514335.1_ASM251433v1_genomic.fna
1.573106288909912	GCF_002734865.1_ASM273486v1_genomic.fna
1.542940616607666	GCF_003017935.1_ASM301793v1_genomic.fna
1.3838527202606201	GCF_003070125.1_ASM307012v1_genomic.fna
0.9520494937896729	GCF_003070665.1_ASM307066v1_genomic.fna
0.5384752750396729	GCF_003112615.1_ASM311261v1_genomic.fna
1.08817458152771	GCF_003149045.1_ASM314904v1_genomic.fna
1.1815567016601562	GCF_003352725.1_ASM335272v1_genomic.fna
1.8453102111816406	GCF_003463205.1_ASM346320v1_genomic.fna
0.7396690845489502	GCF_003472485.1_ASM347248v1_genomic.fna
0.7550356388092041	GCF_003473345.1_ASM347334v1_genomic.fna
1.3777084350585938	GCF_003725095.1_ASM372509v1_genomic.fna
1.6632468700408936	GCF_003839145.1_ASM383914v1_genomic.fna
1.2534024715423584	GCF_003965105.1_ASM396510v1_genomic.fna
1.3843388557434082	GCF_004126495.1_ASM412649v1_genomic.fna
1.2544362545013428	GCF_004522445.1_ASM452244v1_genomic.fna
1.551990032196045	GCF_005222325.1_ASM522232v1_genomic.fna
1.391859769821167	GCF_005387705.1_ASM538770v1_genomic.fna
1.5834548473358154	GCF_005400705.1_ASM540070v1_genomic.fna
1.3760712146759033	GCF_005844535.1_ASM584453v1_genomic.fna
1.339233636856079	GCF_006379525.2_ASM637952v2_genomic.fna
1.446540355682373	GCF_006937935.1_ASM693793v1_genomic.fna
0.6150205135345459	GCF_007993715.1_ASM799371v1_genomic.fna
0.8755416870117188	GCF_008619415.1_ASM861941v1_genomic.fna
0.686535120010376	GCF_008689965.1_ASM868996v1_genomic.fna
1.3880014419555664	GCF_009295925.1_ASM929592v1_genomic.fna
0.8717434406280518	GCF_009729825.1_ASM972982v1_genomic.fna
0.9989113807678223	GCF_009789435.1_ASM978943v1_genomic.fna
1.452409029006958	GCF_009798215.1_ASM979821v1_genomic.fna
0.6258056163787842	GCF_009814475.1_ASM981447v1_genomic.fna
0.836622953414917	GCF_010571005.1_ASM1057100v1_genomic.fna
1.221806526184082	GCF_010729485.1_ASM1072948v1_genomic.fna
1.047818899154663	GCF_900051755.1_10625_3_79_genomic.fna
0.8727948665618896	GCF_900082415.1_12673_4_43_genomic.fna
0.6331679821014404	GCF_900088305.1_STT-1-2-15-Cm_genomic.fna
0.9472148418426514	GCF_900098805.1_Microbacterium_sp._strain_Alg239_V18_genomic.fna
0.9666073322296143	GCF_900102495.1_IMG-taxon_2671180042_annotated_assembly_genomic.fna
1.2262907028198242	GCF_900122095.1_14722_7_86_genomic.fna
1.4741168022155762	GCF_900131355.1_10665_3_82_genomic.fna
1.4654521942138672	GCF_900136655.1_10625_5_22_genomic.fna
1.4517970085144043	GCF_900138365.1_11893_7_50_genomic.fna
0.7073581218719482	GCF_900171035.1_Hermans-1558_genomic.fna
1.483781337738037	GCF_900173355.1_20794_7_175_genomic.fna
0.7229065895080566	GCF_900189265.1_6470_5_13_genomic.fna
0.7197449207305908	GCF_900194785.1_13681_2_4_genomic.fna
1.3637123107910156	GCF_900196225.1_F2_55_genomic.fna
1.387176275253296	GCF_900242295.1_STY29_genomic.fna
1.1306653022766113	GCF_900380115.1_PD_4314_genomic.fna
1.3168590068817139	GCF_900445785.1_52451_D01_genomic.fna
1.9002797603607178	GCF_900471605.1_AFS068226_genomic.fna
1.57405686378479	GCF_900508965.1_19646_3_63_genomic.fna
1.5722107887268066	GCF_900513755.1_18174_5_54_genomic.fna
1.1746001243591309	GCF_900688565.1_7614_7_47_genomic.fna
0.6541130542755127	GCF_900989155.1_8849_2_45_genomic.fna
