# Supplementary material for: SATIN: a micro and mini satellite mining tool of total genome and coding regions with analysis of perfect repeats polymorphism in coding regions
Source: BMC Bioinformatics. 2024 Jun 18;25:217. doi: 10.1186/s12859-024-05842-2 (PMC11186120; doi:10.1186/s12859-024-05842-2)
Supplement: Supplementary file 1 [file 12859_2024_5842_MOESM1_ESM.zip › Supplementary File1/time/time_output_scirokoco.txt]

genoma	tempo
1.06722092628479	GCF_000026445.2_ASM2644v2_genomic.fna
0.48218441009521484	GCF_000253695.1_ASM25369v2_genomic.fna
0.9307904243469238	GCF_000263995.1_ASM26399v1_genomic.fna
1.0626652240753174	GCF_000316625.1_ASM31662v1_genomic.fna
0.764958381652832	GCF_000326665.1_Esch_coli_KTE99_V1_genomic.fna
0.5959856510162354	GCF_000331025.1_ASM33102v1_genomic.fna
0.6373031139373779	GCF_000589655.1_ASM58965v1_genomic.fna
0.5148711204528809	GCF_000596685.1_Stap_aure_H32126_V1_genomic.fna
0.7010493278503418	GCF_000655655.1_Myco_tube_XTB13-214_V1_genomic.fna
0.6971065998077393	GCF_000662605.1_Myco_tube_M1340_V1_genomic.fna
0.6362643241882324	GCF_000735135.1_ASM73513v1_genomic.fna
0.7577395439147949	GCF_000957835.1_ASM95783v1_genomic.fna
0.814143180847168	GCF_001012545.1_CFSAN026844_01.0_genomic.fna
0.7856314182281494	GCF_001052565.1_ASM105256v1_genomic.fna
0.48960137367248535	GCF_001060985.1_ASM106098v1_genomic.fna
0.7536892890930176	GCF_001134405.1_9870_8_88_genomic.fna
0.38561344146728516	GCF_001135725.1_7054_6_13_genomic.fna
0.7350869178771973	GCF_001168365.1_10592_2_55_genomic.fna
0.49817991256713867	GCF_001233145.1_6401_7_9_genomic.fna
0.37664151191711426	GCF_001236645.1_7213_3_38_genomic.fna
1.4117090702056885	GCF_001279345.1_ASM127934v1_genomic.fna
0.9172759056091309	GCF_001307415.1_ASM130741v1_genomic.fna
0.7326886653900146	GCF_001368515.1_10607_2_41_genomic.fna
0.5981230735778809	GCF_001373055.1_E204_genomic.fna
0.7676670551300049	GCF_001412215.1_ASM141221v1_genomic.fna
0.7608199119567871	GCF_001481035.1_Salmonella_enterica_CVM_N42232_v1.0_genomic.fna
1.1011066436767578	GCF_001532815.1_ASM153281v1_genomic.fna
0.6850135326385498	GCF_001558115.1_ASM155811v1_genomic.fna
0.6893107891082764	GCF_001559785.1_ASM155978v1_genomic.fna
0.7948527336120605	GCF_001631845.1_ASM163184v1_genomic.fna
0.37373900413513184	GCF_001648435.1_ASM164843v1_genomic.fna
0.6190555095672607	GCF_001669195.1_ASM166919v1_genomic.fna
0.6263666152954102	GCF_001693185.1_ASM169318v1_genomic.fna
0.5288093090057373	GCF_001708755.1_ASM170875v1_genomic.fna
0.36650776863098145	GCF_001761705.1_ASM176170v1_genomic.fna
0.5147368907928467	GCF_001816105.1_ASM181610v1_genomic.fna
0.37549424171447754	GCF_001867795.1_ASM186779v1_genomic.fna
0.8249595165252686	GCF_002011985.1_ASM201198v1_genomic.fna
0.3282346725463867	GCF_002015155.1_ASM201515v1_genomic.fna
0.8800721168518066	GCF_002086635.1_ASM208663v1_genomic.fna
0.5264773368835449	GCF_002088905.1_ASM208890v1_genomic.fna
1.4688940048217773	GCF_002150765.1_ASM215076v1_genomic.fna
0.8229348659515381	GCF_002187995.1_ASM218799v1_genomic.fna
0.7259840965270996	GCF_002248755.1_ASM224875v1_genomic.fna
0.8249979019165039	GCF_002261315.1_ASM226131v1_genomic.fna
0.7351186275482178	GCF_002460505.1_ASM246050v1_genomic.fna
0.7739505767822266	GCF_002514335.1_ASM251433v1_genomic.fna
0.8466987609863281	GCF_002734865.1_ASM273486v1_genomic.fna
0.8156528472900391	GCF_003017935.1_ASM301793v1_genomic.fna
0.7453243732452393	GCF_003070125.1_ASM307012v1_genomic.fna
0.5142703056335449	GCF_003070665.1_ASM307066v1_genomic.fna
0.32399439811706543	GCF_003112615.1_ASM311261v1_genomic.fna
0.5822460651397705	GCF_003149045.1_ASM314904v1_genomic.fna
0.6413247585296631	GCF_003352725.1_ASM335272v1_genomic.fna
0.9957294464111328	GCF_003463205.1_ASM346320v1_genomic.fna
0.40888166427612305	GCF_003472485.1_ASM347248v1_genomic.fna
0.41660284996032715	GCF_003473345.1_ASM347334v1_genomic.fna
0.7635407447814941	GCF_003725095.1_ASM372509v1_genomic.fna
0.9425027370452881	GCF_003839145.1_ASM383914v1_genomic.fna
0.6957716941833496	GCF_003965105.1_ASM396510v1_genomic.fna
0.7498447895050049	GCF_004126495.1_ASM412649v1_genomic.fna
0.7050657272338867	GCF_004522445.1_ASM452244v1_genomic.fna
0.8291058540344238	GCF_005222325.1_ASM522232v1_genomic.fna
0.741187572479248	GCF_005387705.1_ASM538770v1_genomic.fna
0.844524621963501	GCF_005400705.1_ASM540070v1_genomic.fna
0.7465527057647705	GCF_005844535.1_ASM584453v1_genomic.fna
0.7240602970123291	GCF_006379525.2_ASM637952v2_genomic.fna
0.7786276340484619	GCF_006937935.1_ASM693793v1_genomic.fna
0.38251543045043945	GCF_007993715.1_ASM799371v1_genomic.fna
0.4975705146789551	GCF_008619415.1_ASM861941v1_genomic.fna
0.38439059257507324	GCF_008689965.1_ASM868996v1_genomic.fna
0.7371320724487305	GCF_009295925.1_ASM929592v1_genomic.fna
0.5052118301391602	GCF_009729825.1_ASM972982v1_genomic.fna
0.5446038246154785	GCF_009789435.1_ASM978943v1_genomic.fna
0.7803778648376465	GCF_009798215.1_ASM979821v1_genomic.fna
0.3653440475463867	GCF_009814475.1_ASM981447v1_genomic.fna
0.4862942695617676	GCF_010571005.1_ASM1057100v1_genomic.fna
0.7131228446960449	GCF_010729485.1_ASM1072948v1_genomic.fna
0.5741121768951416	GCF_900051755.1_10625_3_79_genomic.fna
0.5070192813873291	GCF_900082415.1_12673_4_43_genomic.fna
0.3444383144378662	GCF_900088305.1_STT-1-2-15-Cm_genomic.fna
0.5535757541656494	GCF_900098805.1_Microbacterium_sp._strain_Alg239_V18_genomic.fna
0.5095906257629395	GCF_900102495.1_IMG-taxon_2671180042_annotated_assembly_genomic.fna
0.6924169063568115	GCF_900122095.1_14722_7_86_genomic.fna
0.7980687618255615	GCF_900131355.1_10665_3_82_genomic.fna
0.8045425415039062	GCF_900136655.1_10625_5_22_genomic.fna
0.780451774597168	GCF_900138365.1_11893_7_50_genomic.fna
0.38507080078125	GCF_900171035.1_Hermans-1558_genomic.fna
0.8101706504821777	GCF_900173355.1_20794_7_175_genomic.fna
0.40676140785217285	GCF_900189265.1_6470_5_13_genomic.fna
0.40719056129455566	GCF_900194785.1_13681_2_4_genomic.fna
0.7327845096588135	GCF_900196225.1_F2_55_genomic.fna
0.7482197284698486	GCF_900242295.1_STY29_genomic.fna
0.6173713207244873	GCF_900380115.1_PD_4314_genomic.fna
0.7621965408325195	GCF_900445785.1_52451_D01_genomic.fna
1.0347044467926025	GCF_900471605.1_AFS068226_genomic.fna
0.8466100692749023	GCF_900508965.1_19646_3_63_genomic.fna
0.857356071472168	GCF_900513755.1_18174_5_54_genomic.fna
0.721487283706665	GCF_900688565.1_7614_7_47_genomic.fna
0.36678051948547363	GCF_900989155.1_8849_2_45_genomic.fna
