# Supplementary material for: SATIN: a micro and mini satellite mining tool of total genome and coding regions with analysis of perfect repeats polymorphism in coding regions
Source: BMC Bioinformatics. 2024 Jun 18;25:217. doi: 10.1186/s12859-024-05842-2 (PMC11186120; doi:10.1186/s12859-024-05842-2)
Supplement: Supplementary file 2 [file 12859_2024_5842_MOESM2_ESM.zip]

Archive with 14 entries (11 files):
- Supplementary File2/data_and_materials.txt
- Supplementary File2/ecoli_types.txt
- Supplementary File2/SSR_counting.txt
- Supplementary File2/SSR_SELECTION/
- Supplementary File2/SSR_SELECTION/flanking_regions_2_SSRs/
- Supplementary File2/SSR_SELECTION/flanking_regions_2_SSRs/A_8_yqeJ_contigs_for_SSR.fasta
- Supplementary File2/SSR_SELECTION/flanking_regions_2_SSRs/A_9_yqeJ_contigs_for_SSR.fasta
- Supplementary File2/SSR_SELECTION/flanking_regions_2_SSRs/CGG_4_accC_contigs_for_SSR.fasta
- Supplementary File2/SSR_SELECTION/flanking_regions_2_SSRs/CGG_5_accC_contigs_for_SSR.fasta
- Supplementary File2/SSR_SELECTION/TABLE_ECOLI_2_SSRs.xlsx
- Supplementary File2/STAT/
- Supplementary File2/STAT/SSR_AOV_sig.csv
- Supplementary File2/STAT/SSR_Tukey_sig.csv
- Supplementary File2/table_ecoli.csv
