# Supplementary material for: SATIN: a micro and mini satellite mining tool of total genome and coding regions with analysis of perfect repeats polymorphism in coding regions
Source: BMC Bioinformatics. 2024 Jun 18;25:217. doi: 10.1186/s12859-024-05842-2 (PMC11186120; doi:10.1186/s12859-024-05842-2)
Supplement: Supplementary file 2 [file 12859_2024_5842_MOESM2_ESM.zip › Supplementary File2/data_and_materials.txt]

GenBank_accession_number

GCF_000008865.2
GCF_000022225.1
GCF_000171935.1
GCF_000171955.1
GCF_000175735.1
GCF_000192685.1
GCF_000614085.2
GCF_000615015.1
GCF_000615865.2
GCF_000616075.2
GCF_000616445.2
GCF_000616705.2
GCF_000617725.2
GCF_000618065.2
GCF_000618245.1
GCF_000618325.1
GCF_000618445.1
GCF_000618545.1
GCF_000618765.1
GCF_000618845.1
GCF_000619365.1
GCF_000948445.1
GCF_001651925.2
GCF_001753565.1
GCF_002806745.1
GCF_003028755.1
GCF_003307035.1
GCF_003307115.1
GCF_003719795.1
GCF_005037735.1
GCF_007922655.1
GCF_010915695.1
GCF_013167195.1
GCF_013167495.1
GCF_013167615.1
GCF_013167695.1
GCF_013167755.1
GCF_013168035.1
GCF_013168175.1
GCF_013168235.1
GCF_013403045.1
GCF_016458905.1
GCF_017164835.1
GCF_017165015.1
GCF_017165115.1
GCF_017165335.1
GCF_017165415.1
GCF_020423185.1
GCF_020443995.1
GCF_021184105.1
GCF_029962285.1
GCF_000005845.2
GCF_000010245.2
GCF_000019425.1
GCF_000022345.1
GCF_000146735.1
GCF_000269645.1
GCF_000273425.1
GCF_000499485.1
GCF_000750555.1
GCF_000800215.1
GCF_000800765.1
GCF_000801205.1
GCF_000974405.1
GCF_000974465.1
GCF_000974505.1
GCF_000974535.1
GCF_000974575.1
GCF_000974825.1
GCF_000974865.1
GCF_000974885.1
GCF_000981485.1
GCF_001020945.2
GCF_001021005.2
GCF_001308065.1
GCF_001544635.1
GCF_001559655.1
GCF_001559675.1
GCF_001566335.1
GCF_001878695.1
GCF_002843685.1
GCF_002966145.1
GCF_003028735.1
GCF_003627195.1
GCF_004355105.2
GCF_009832885.1
GCF_015291845.1
GCF_015534855.1
GCF_015534935.1
GCF_015534955.1
GCF_015534975.1
GCF_015534995.1
GCF_015535015.1
GCF_015535035.1
GCF_016811855.1
GCF_016811875.1
GCF_016811895.1
GCF_025643415.1
GCF_025643435.1
GCF_025643455.1
GCF_025643475.1
GCF_904425475.1
