# Supplementary material for: SATIN: a micro and mini satellite mining tool of total genome and coding regions with analysis of perfect repeats polymorphism in coding regions
Source: BMC Bioinformatics. 2024 Jun 18;25:217. doi: 10.1186/s12859-024-05842-2 (PMC11186120; doi:10.1186/s12859-024-05842-2)
Supplement: Supplementary file 2 [file 12859_2024_5842_MOESM2_ESM.zip › Supplementary File2/ecoli_types.txt]

GCF_000008865.2.gbff	O157_ecoli
GCF_000022225.1.gbff	O157_ecoli
GCF_000171935.1.gbff	O157_ecoli
GCF_000171955.1.gbff	O157_ecoli
GCF_000175735.1.gbff	O157_ecoli
GCF_000192685.1.gbff	O157_ecoli
GCF_000614085.2.gbff	O157_ecoli
GCF_000615015.1.gbff	O157_ecoli
GCF_000615865.2.gbff	O157_ecoli
GCF_000616075.2.gbff	O157_ecoli
GCF_000616445.2.gbff	O157_ecoli
GCF_000616705.2.gbff	O157_ecoli
GCF_000617725.2.gbff	O157_ecoli
GCF_000618065.2.gbff	O157_ecoli
GCF_000618245.1.gbff	O157_ecoli
GCF_000618325.1.gbff	O157_ecoli
GCF_000618445.1.gbff	O157_ecoli
GCF_000618545.1.gbff	O157_ecoli
GCF_000618765.1.gbff	O157_ecoli
GCF_000618845.1.gbff	O157_ecoli
GCF_000619365.1.gbff	O157_ecoli
GCF_000948445.1.gbff	O157_ecoli
GCF_001651925.2.gbff	O157_ecoli
GCF_001753565.1.gbff	O157_ecoli
GCF_002806745.1.gbff	O157_ecoli
GCF_003028755.1.gbff	O157_ecoli
GCF_003307035.1.gbff	O157_ecoli
GCF_003307115.1.gbff	O157_ecoli
GCF_003719795.1.gbff	O157_ecoli
GCF_005037735.1.gbff	O157_ecoli
GCF_007922655.1.gbff	O157_ecoli
GCF_010915695.1.gbff	O157_ecoli
GCF_013167195.1.gbff	O157_ecoli
GCF_013167495.1.gbff	O157_ecoli
GCF_013167615.1.gbff	O157_ecoli
GCF_013167695.1.gbff	O157_ecoli
GCF_013167755.1.gbff	O157_ecoli
GCF_013168035.1.gbff	O157_ecoli
GCF_013168175.1.gbff	O157_ecoli
GCF_013168235.1.gbff	O157_ecoli
GCF_013403045.1.gbff	O157_ecoli
GCF_016458905.1.gbff	O157_ecoli
GCF_017164835.1.gbff	O157_ecoli
GCF_017165015.1.gbff	O157_ecoli
GCF_017165115.1.gbff	O157_ecoli
GCF_017165335.1.gbff	O157_ecoli
GCF_017165415.1.gbff	O157_ecoli
GCF_020423185.1.gbff	O157_ecoli
GCF_020443995.1.gbff	O157_ecoli
GCF_021184105.1.gbff	O157_ecoli
GCF_029962285.1.gbff	O157_ecoli
GCF_000005845.2.gbff	K12_ecoli
GCF_000010245.2.gbff	K12_ecoli
GCF_000019425.1.gbff	K12_ecoli
GCF_000022345.1.gbff	K12_ecoli
GCF_000146735.1.gbff	K12_ecoli
GCF_000269645.1.gbff	K12_ecoli
GCF_000273425.1.gbff	K12_ecoli
GCF_000499485.1.gbff	K12_ecoli
GCF_000750555.1.gbff	K12_ecoli
GCF_000800215.1.gbff	K12_ecoli
GCF_000800765.1.gbff	K12_ecoli
GCF_000801205.1.gbff	K12_ecoli
GCF_000974405.1.gbff	K12_ecoli
GCF_000974465.1.gbff	K12_ecoli
GCF_000974505.1.gbff	K12_ecoli
GCF_000974535.1.gbff	K12_ecoli
GCF_000974575.1.gbff	K12_ecoli
GCF_000974825.1.gbff	K12_ecoli
GCF_000974865.1.gbff	K12_ecoli
GCF_000974885.1.gbff	K12_ecoli
GCF_000981485.1.gbff	K12_ecoli
GCF_001020945.2.gbff	K12_ecoli
GCF_001021005.2.gbff	K12_ecoli
GCF_001308065.1.gbff	K12_ecoli
GCF_001544635.1.gbff	K12_ecoli
GCF_001559655.1.gbff	K12_ecoli
GCF_001559675.1.gbff	K12_ecoli
GCF_001566335.1.gbff	K12_ecoli
GCF_001878695.1.gbff	K12_ecoli
GCF_002843685.1.gbff	K12_ecoli
GCF_002966145.1.gbff	K12_ecoli
GCF_003028735.1.gbff	K12_ecoli
GCF_003627195.1.gbff	K12_ecoli
GCF_004355105.2.gbff	K12_ecoli
GCF_009832885.1.gbff	K12_ecoli
GCF_015291845.1.gbff	K12_ecoli
GCF_015534855.1.gbff	K12_ecoli
GCF_015534935.1.gbff	K12_ecoli
GCF_015534955.1.gbff	K12_ecoli
GCF_015534975.1.gbff	K12_ecoli
GCF_015534995.1.gbff	K12_ecoli
GCF_015535015.1.gbff	K12_ecoli
GCF_015535035.1.gbff	K12_ecoli
GCF_016811855.1.gbff	K12_ecoli
GCF_016811875.1.gbff	K12_ecoli
GCF_016811895.1.gbff	K12_ecoli
GCF_025643415.1.gbff	K12_ecoli
GCF_025643435.1.gbff	K12_ecoli
GCF_025643455.1.gbff	K12_ecoli
GCF_025643475.1.gbff	K12_ecoli
GCF_904425475.1.gbff	K12_ecoli
