# Supplementary material for: SATIN: a micro and mini satellite mining tool of total genome and coding regions with analysis of perfect repeats polymorphism in coding regions
Source: BMC Bioinformatics. 2024 Jun 18;25:217. doi: 10.1186/s12859-024-05842-2 (PMC11186120; doi:10.1186/s12859-024-05842-2)
Supplement: Supplementary file 2 [file 12859_2024_5842_MOESM2_ESM.zip › Supplementary File2/SSR_SELECTION/flanking_regions_2_SSRs/A_8_yqeJ_contigs_for_SSR.fasta]

>NZ_CP097883.1_1 GCF_025643455.1.gbff  K12_ecoli  
TAGTTTTCAATCCATGTGTATTCAATATTTCGCCGTATTGATTTACTTTCTCTGTTACCT
TGTTGCCAGGTTCCACTCAACGCAACAGTTCCTGTTTTATTTTTTTTGTTATACATAAAG
TCGATGGTAAGATTTGCTCGTCCCTGGTCATTAAAAATTACCCAATTTGCAGTGCATGTT
TCGTTATATATCATTTTTTCTGCAGTG
>NZ_CP097883.1_2 GCF_025643455.1.gbff  K12_ecoli  
TTTGCAGTGCATGTTTCGTTATATATCATTTTTTCTGCAGTGTAAGAATAGACAGTGAAG
AGAATAAACCCACTGATAAAAACTAAAATAAATAATAAGTTTTTTTTATAATCAATCACG
ATTAACCTCACGGTAAGACAGGGTTAAACAGTTTGCCACTTCATGTTGGTTATAGTTTTT
ATTGCATGCCATAACAATCATCCCCGG
>NZ_CP009789.1_1 GCF_000800765.1.gbff  K12_ecoli  
CGGGGATGATTGTTATGGCATGCAATAAAAACTATAACCAACATGAAGTGGCAAACTGTT
TAACCCTGTCTTACCGTGAGGTTAATCGTGATTGATTATAAAAAAAACTTATTATTTATT
TTAGTTTTTATCAGTGGGTTTATTCTCTTCACTGTCTATTCTTACACTGCAGAAAAAATG
ATATATAACGAAACATGCACTGCAAAT
>NZ_CP009789.1_2 GCF_000800765.1.gbff  K12_ecoli  
ACTGCAGAAAAAATGATATATAACGAAACATGCACTGCAAATTGGGTAATTTTTAATGAC
CAGGGACGAGCAAATCTTACCATCGACTTTATGTATAACAAAAAAAATAAAACAGGAACT
GTTGCGTTGAGTGGAACCTGGCAACAAGGTAACAGAGAAAGTAAATCAATACGGCGAAAT
ATTGAATACACATGGATTGAAAACTAT
>NZ_CP009273.1_1 GCF_000750555.1.gbff  K12_ecoli  
CGGGGATGATTGTTATGGCATGCAATAAAAACTATAACCAACATGAAGTGGCAAACTGTT
TAACCCTGTCTTACCGTGAGGTTAATCGTGATTGATTATAAAAAAAACTTATTATTTATT
TTAGTTTTTATCAGTGGGTTTATTCTCTTCACTGTCTATTCTTACACTGCAGAAAAAATG
ATATATAACGAAACATGCACTGCAAAT
>NZ_CP009273.1_2 GCF_000750555.1.gbff  K12_ecoli  
ACTGCAGAAAAAATGATATATAACGAAACATGCACTGCAAATTGGGTAATTTTTAATGAC
CAGGGACGAGCAAATCTTACCATCGACTTTATGTATAACAAAAAAAATAAAACAGGAACT
GTTGCGTTGAGTGGAACCTGGCAACAAGGTAACAGAGAAAGTAAATCAATACGGCGAAAT
ATTGAATACACATGGATTGAAAACTAT
>NZ_CP124740.1_1 GCF_029962285.1.gbff  O157_ecoli  
TAGTTTTCAACCCATGTGTATTCAATATTTCGCCGTATTGATTTACTTTCTCTGTTACCT
TGTTGCCAGGTTCCACTCAACGCAACAGTTCCTGTTTTATTTTTTTTGTTATACATAAAG
TCTATGGTAAGATTTGCTCGTCCCTGGTCATTAAAAATTACCCAATTTGCAGTGCATGTT
TCGTTATATATCATTTTTTCTGCAGTG
>NZ_CP025268.1_1 GCF_002843685.1.gbff  K12_ecoli  
CGGGGATGATTGTTATGGCATGCAATAAAAACTATAACCAACATGAAGTGGCAAACTGTT
TAACCCTGTCTTACCGTGAGGTTAATCGTGATTGATTATAAAAAAAACTTATTATTTATT
TTAGTTTTTATCAGTGGGTTTATTCTCTTCACTGTCTATTCTTACACTGCAGAAAAAATG
ATATATAACGAAACATGCACTGCAAAT
>NZ_CP025268.1_2 GCF_002843685.1.gbff  K12_ecoli  
ACTGCAGAAAAAATGATATATAACGAAACATGCACTGCAAATTGGGTAATTTTTAATGAC
CAGGGACGAGCAAATCTTACCATCGACTTTATGTATAACAAAAAAAATAAAACAGGAACT
GTTGCGTTGAGTGGAACCTGGCAACAAGGTAACAGAGAAAGTAAATCAATACGGCGAAAT
ATTGAATACACATGGATTGAAAACTAT
>NZ_CP027060.1_1 GCF_002966145.1.gbff  K12_ecoli  
CGGGGATGATTGTTATGGCATGCAATAAAAACTATAACCAACATGAAGTGGCAAACTGTT
TAACCCTGTCTTACCGTGAGGTTAATCGTGATTGATTATAAAAAAAACTTATTATTTATT
TTAGTTTTTATCAGTGGGTTTATTCTCTTCACTGTCTATTCTTACACTGCAGAAAAAATG
ATATATAACGAAACATGCACTGCAAAT
>NZ_CP027060.1_2 GCF_002966145.1.gbff  K12_ecoli  
ACTGCAGAAAAAATGATATATAACGAAACATGCACTGCAAATTGGGTAATTTTTAATGAC
CAGGGACGAGCAAATCTTACCATCGACTTTATGTATAACAAAAAAAATAAAACAGGAACT
GTTGCGTTGAGTGGAACCTGGCAACAAGGTAACAGAGAAAGTAAATCAATACGGCGAAAT
ATTGAATACACATGGATTGAAAACTAT
>NZ_CP010444.1_1 GCF_000974865.1.gbff  K12_ecoli  
CGGGGATGATTGTTATGGCATGCAATAAAAACTATAACCAACATGAAGTGGCAAACTGTT
TAACCCTGTCTTACCGTGAGGTTAATCGTGATTGATTATAAAAAAAACTTATTATTTATT
TTAGTTTTTATCAGTGGGTTTATTCTCTTCACTGTCTATTCTTACACTGCAGAAAAAATG
ATATATAACGAAACATGCACTGCAAAT
>NZ_CP010444.1_2 GCF_000974865.1.gbff  K12_ecoli  
ACTGCAGAAAAAATGATATATAACGAAACATGCACTGCAAATTGGGTAATTTTTAATGAC
CAGGGACGAGCAAATCTTACCATCGACTTTATGTATAACAAAAAAAATAAAACAGGAACT
GTTGCGTTGAGTGGAACCTGGCAACAAGGTAACAGAGAAAGTAAATCAATACGGCGAAAT
ATTGAATACACATGGATTGAAAACTAT
>NZ_CP038336.1_1 GCF_013167495.1.gbff  O157_ecoli  
TAGTTTTCAACCCATGTGTATTCAATATTTCGCCGTATTGATTTACTTTCTCTGTTACCT
TGTTGCCAGGTTCCACTCAACGCAACAGTTCCTGTTTTATTTTTTTTGTTATACATAAAG
TCTATGGTAAGATTTGCTCGTCCCTGGTCATTAAAAATTACCCAATTTGCAGTGCATGTT
TCGTTATATATCATTTTTTCTGCAGTG
>NZ_CP097884.1_1 GCF_025643475.1.gbff  K12_ecoli  
TAGTTTTCAATCCATGTGTATTCAATATTTCGCCGTATTGATTTACTTTCTCTGTTACCT
TGTTGCCAGGTTCCACTCAACGCAACAGTTCCTGTTTTATTTTTTTTGTTATACATAAAG
TCGATGGTAAGATTTGCTCGTCCCTGGTCATTAAAAATTACCCAATTTGCAGTGCATGTT
TCGTTATATATCATTTTTTCTGCAGTG
>NZ_CP097884.1_2 GCF_025643475.1.gbff  K12_ecoli  
TTTGCAGTGCATGTTTCGTTATATATCATTTTTTCTGCAGTGTAAGAATAGACAGTGAAG
AGAATAAACCCACTGATAAAAACTAAAATAAATAATAAGTTTTTTTTATAATCAATCACG
ATTAACCTCACGGTAAGACAGGGTTAAACAGTTTGCCACTTCATGTTGGTTATAGTTTTT
ATTGCATGCCATAACAATCATCCCCGG
>NZ_CP038360.1_1 GCF_013167695.1.gbff  O157_ecoli  
TAGTTTTCAACCCATGTGTATTCAATATTTCGCCGTATTGATTTACTTTCTCTGTTACCT
TGTTGCCAGGTTCCACTCAACGCAACAGTTCCTGTTTTATTTTTTTTGTTATACATAAAG
TCTATGGTAAGATTTGCTCGTCCCTGGTCATTAAAAATTACCCAATTTGCAGTGCATGTT
TCGTTATATATCATTTTTTCTGCAGTG
>NC_000913.3_1 GCF_000005845.2.gbff  K12_ecoli  
CGGGGATGATTGTTATGGCATGCAATAAAAACTATAACCAACATGAAGTGGCAAACTGTT
TAACCCTGTCTTACCGTGAGGTTAATCGTGATTGATTATAAAAAAAACTTATTATTTATT
TTAGTTTTTATCAGTGGGTTTATTCTCTTCACTGTCTATTCTTACACTGCAGAAAAAATG
ATATATAACGAAACATGCACTGCAAAT
>NC_000913.3_2 GCF_000005845.2.gbff  K12_ecoli  
ACTGCAGAAAAAATGATATATAACGAAACATGCACTGCAAATTGGGTAATTTTTAATGAC
CAGGGACGAGCAAATCTTACCATCGACTTTATGTATAACAAAAAAAATAAAACAGGAACT
GTTGCGTTGAGTGGAACCTGGCAACAAGGTAACAGAGAAAGTAAATCAATACGGCGAAAT
ATTGAATACACATGGATTGAAAACTAT
>NZ_CP041623.1_1 GCF_007922655.1.gbff  O157_ecoli  
TAGTTTTCAACCCATGTGTATTCAATATTTCGCCGTATTGATTTACTTTCTCTGTTACCT
TGTTGCCAGGTTCCACTCAACGCAACAGTTCCTGTTTTATTTTTTTTGTTATACATAAAG
TCTATGGTAAGATTTGCTCGTCCCTGGTCATTAAAAATTACCCAATTTGCAGTGCATGTT
TCGTTATATATCATTTTTTCTGCAGTG
>NZ_CP009685.1_1 GCF_000801205.1.gbff  K12_ecoli  
TAGTTTTCAATCCATGTGTATTCAATATTTCGCCGTATTGATTTACTTTCTCTGTTACCT
TGTTGCCAGGTTCCACTCAACGCAACAGTTCCTGTTTTATTTTTTTTGTTATACATAAAG
TCGATGGTAAGATTTGCTCGTCCCTGGTCATTAAAAATTACCCAATTTGCAGTGCATGTT
TCGTTATATATCATTTTTTCTGCAGTG
>NZ_CP009685.1_2 GCF_000801205.1.gbff  K12_ecoli  
TTTGCAGTGCATGTTTCGTTATATATCATTTTTTCTGCAGTGTAAGAATAGACAGTGAAG
AGAATAAACCCACTGATAAAAACTAAAATAAATAATAAGTTTTTTTTATAATCAATCACG
ATTAACCTCACGGTAAGACAGGGTTAAACAGTTTGCCACTTCATGTTGGTTATAGTTTTT
ATTGCATGCCATAACAATCATCCCCGG
>NZ_CP010439.1_1 GCF_000974465.1.gbff  K12_ecoli  
CGGGGATGATTGTTATGGCATGCAATAAAAACTATAACCAACATGAAGTGGCAAACTGTT
TAACCCTGTCTTACCGTGAGGTTAATCGTGATTGATTATAAAAAAAACTTATTATTTATT
TTAGTTTTTATCAGTGGGTTTATTCTCTTCACTGTCTATTCTTACACTGCAGAAAAAATG
ATATATAACGAAACATGCACTGCAAAT
>NZ_CP010439.1_2 GCF_000974465.1.gbff  K12_ecoli  
ACTGCAGAAAAAATGATATATAACGAAACATGCACTGCAAATTGGGTAATTTTTAATGAC
CAGGGACGAGCAAATCTTACCATCGACTTTATGTATAACAAAAAAAATAAAACAGGAACT
GTTGCGTTGAGTGGAACCTGGCAACAAGGTAACAGAGAAAGTAAATCAATACGGCGAAAT
ATTGAATACACATGGATTGAAAACTAT
>NZ_CP012868.1_1 GCF_001308065.1.gbff  K12_ecoli  
TAGTTTTCAATCCATGTGTATTCAATATTTCGCCGTATTGATTTACTTTCTCTGTTACCT
TGTTGCCAGGTTCCACTCAACGCAACAGTTCCTGTTTTATTTTTTTTGTTATACATAAAG
TCGATGGTAAGATTTGCTCGTCCCTGGTCATTAAAAATTACCCAATTTGCAGTGCATGTT
TCGTTATATATCATTTTTTCTGCAGTG
>NZ_CP012868.1_2 GCF_001308065.1.gbff  K12_ecoli  
TTTGCAGTGCATGTTTCGTTATATATCATTTTTTCTGCAGTGTAAGAATAGACAGTGAAG
AGAATAAACCCACTGATAAAAACTAAAATAAATAATAAGTTTTTTTTATAATCAATCACG
ATTAACCTCACGGTAAGACAGGGTTAAACAGTTTGCCACTTCATGTTGGTTATAGTTTTT
ATTGCATGCCATAACAATCATCCCCGG
>NZ_CP014348.1_1 GCF_001566335.1.gbff  K12_ecoli  
TAGTTTTCAATCCATGTGTATTCAATATTTCGCCGTATTGATTTACTTTCTCTGTTACCT
TGTTGCCAGGTTCCACTCAACGCAACAGTTCCTGTTTTATTTTTTTTGTTATACATAAAG
TCGATGGTAAGATTTGCTCGTCCCTGGTCATTAAAAATTACCCAATTTGCAGTGCATGTT
TCGTTATATATCATTTTTTCTGCAGTG
>NZ_CP014348.1_2 GCF_001566335.1.gbff  K12_ecoli  
TTTGCAGTGCATGTTTCGTTATATATCATTTTTTCTGCAGTGTAAGAATAGACAGTGAAG
AGAATAAACCCACTGATAAAAACTAAAATAAATAATAAGTTTTTTTTATAATCAATCACG
ATTAACCTCACGGTAAGACAGGGTTAAACAGTTTGCCACTTCATGTTGGTTATAGTTTTT
ATTGCATGCCATAACAATCATCCCCGG
>NC_013008.1_1 GCF_000022225.1.gbff  O157_ecoli  
ACTGCAGAAAAAATGATATATAACGAAACATGCACTGCAAATTGGGTAATTTTTAATGAC
CAGGGACGAGCAAATCTTACCATAGACTTTATGTATAACAAAAAAAATAAAACAGGAACT
GTTGCGTTGAGTGGAACCTGGCAACAAGGTAACAGAGAAAGTAAATCAATACGGCGAAAT
ATTGAATACACATGGGTTGAAAACTAT
>NZ_CP038425.1_1 GCF_013168235.1.gbff  O157_ecoli  
TAGTTTTCAACCCATGTGTATTCAATATTTCGCCGTATTGATTTACTTTCTCTGTTACCT
TGTTGCCAGGTTCCACTCAACGCAACAGTTCCTGTTTTATTTTTTTTGTTATACATAAAG
TCTATGGTAAGATTTGCTCGTCCCTGGTCATTAAAAATTACCCAATTTGCAGTGCATGTT
TCGTTATATATCATTTTTTCTGCAGTG
>NZ_CP066756.1_1 GCF_016458905.1.gbff  O157_ecoli  
TAGTTTTCAACCCATGTGTATTCAATATTTCGCCGTATTGATTTACTTTCTCTGTTACCT
TGTTGCCAGGTTCCACTCAACGCAACAGTTCCTGTTTTATTTTTTTTGTTATACATAAAG
TCTATGGTAAGATTTGCTCGTCCCTGGTCATTAAAAATTACCCAATTTGCAGTGCATGTT
TCGTTATATATCATTTTTTCTGCAGTG
>NZ_CP010445.1_1 GCF_000974885.1.gbff  K12_ecoli  
CGGGGATGATTGTTATGGCATGCAATAAAAACTATAACCAACATGAAGTGGCAAACTGTT
TAACCCTGTCTTACCGTGAGGTTAATCGTGATTGATTATAAAAAAAACTTATTATTTATT
TTAGTTTTTATCAGTGGGTTTATTCTCTTCACTGTCTATTCTTACACTGCAGAAAAAATG
ATATATAACGAAACATGCACTGCAAAT
>NZ_CP010445.1_2 GCF_000974885.1.gbff  K12_ecoli  
ACTGCAGAAAAAATGATATATAACGAAACATGCACTGCAAATTGGGTAATTTTTAATGAC
CAGGGACGAGCAAATCTTACCATCGACTTTATGTATAACAAAAAAAATAAAACAGGAACT
GTTGCGTTGAGTGGAACCTGGCAACAAGGTAACAGAGAAAGTAAATCAATACGGCGAAAT
ATTGAATACACATGGATTGAAAACTAT
>NZ_CP031913.1_1 GCF_005037735.1.gbff  O157_ecoli  
TAGTTTTCAACCCATGTGTATTCAATATTTCGCCGTATTGATTTACTTTCTCTGTTACCT
TGTTGCCAGGTTCCACTCAACGCAACAGTTCCTGTTTTATTTTTTTTGTTATACATAAAG
TCTATGGTAAGATTTGCTCGTCCCTGGTCATTAAAAATTACCCAATTTGCAGTGCATGTT
TCGTTATATATCATTTTTTCTGCAGTG
>NC_007779.1_1 GCF_000010245.2.gbff  K12_ecoli  
CGGGGATGATTGTTATGGCATGCAATAAAAACTATAACCAACATGAAGTGGCAAACTGTT
TAACCCTGTCTTACCGTGAGGTTAATCGTGATTGATTATAAAAAAAACTTATTATTTATT
TTAGTTTTTATCAGTGGGTTTATTCTCTTCACTGTCTATTCTTACACTGCAGAAAAAATG
ATATATAACGAAACATGCACTGCAAAT
>NC_007779.1_2 GCF_000010245.2.gbff  K12_ecoli  
ACTGCAGAAAAAATGATATATAACGAAACATGCACTGCAAATTGGGTAATTTTTAATGAC
CAGGGACGAGCAAATCTTACCATCGACTTTATGTATAACAAAAAAAATAAAACAGGAACT
GTTGCGTTGAGTGGAACCTGGCAACAAGGTAACAGAGAAAGTAAATCAATACGGCGAAAT
ATTGAATACACATGGATTGAAAACTAT
>NZ_AKBV01000001.1_1 GCF_000269645.1.gbff  K12_ecoli  
CGGGGATGATTGTTATGGCATGCAATAAAAACTATAACCAACATGAAGTGGCAAACTGTT
TAACCCTGTCTTACCGTGAGGTTAATCGTGATTGATTATAAAAAAAACTTATTATTTATT
TTAGTTTTTATCAGTGGGTTTATTCTCTTCACTGTCTATTCTTACACTGCAGAAAAAATG
ATATATAACGAAACATGCACTGCAAAT
>NZ_AKBV01000001.1_2 GCF_000269645.1.gbff  K12_ecoli  
ACTGCAGAAAAAATGATATATAACGAAACATGCACTGCAAATTGGGTAATTTTTAATGAC
CAGGGACGAGCAAATCTTACCATCGACTTTATGTATAACAAAAAAAATAAAACAGGAACT
GTTGCGTTGAGTGGAACCTGGCAACAAGGTAACAGAGAAAGTAAATCAATACGGCGAAAT
ATTGAATACACATGGATTGAAAACTAT
>NZ_CP037857.2_1 GCF_004355105.2.gbff  K12_ecoli  
CGGGGATGATTGTTATGGCATGCAATAAAAACTATAACCAACATGAAGTGGCAAACTGTT
TAACCCTGTCTTACCGTGAGGTTAATCGTGATTGATTATAAAAAAAACTTATTATTTATT
TTAGTTTTTATCAGTGGGTTTATTCTCTTCACTGTCTATTCTTACACTGCAGAAAAAATG
ATATATAACGAAACATGCACTGCAAAT
>NZ_CP037857.2_2 GCF_004355105.2.gbff  K12_ecoli  
ACTGCAGAAAAAATGATATATAACGAAACATGCACTGCAAATTGGGTAATTTTTAATGAC
CAGGGACGAGCAAATCTTACCATCGACTTTATGTATAACAAAAAAAATAAAACAGGAACT
GTTGCGTTGAGTGGAACCTGGCAACAAGGTAACAGAGAAAGTAAATCAATACGGCGAAAT
ATTGAATACACATGGATTGAAAACTAT
>NZ_CP010438.1_1 GCF_000974405.1.gbff  K12_ecoli  
CGGGGATGATTGTTATGGCATGCAATAAAAACTATAACCAACATGAAGTGGCAAACTGTT
TAACCCTGTCTTACCGTGAGGTTAATCGTGATTGATTATAAAAAAAACTTATTATTTATT
TTAGTTTTTATCAGTGGGTTTATTCTCTTCACTGTCTATTCTTACACTGCAGAAAAAATG
ATATATAACGAAACATGCACTGCAAAT
>NZ_CP010438.1_2 GCF_000974405.1.gbff  K12_ecoli  
ACTGCAGAAAAAATGATATATAACGAAACATGCACTGCAAATTGGGTAATTTTTAATGAC
CAGGGACGAGCAAATCTTACCATCGACTTTATGTATAACAAAAAAAATAAAACAGGAACT
GTTGCGTTGAGTGGAACCTGGCAACAAGGTAACAGAGAAAGTAAATCAATACGGCGAAAT
ATTGAATACACATGGATTGAAAACTAT
>NZ_CP032679.1_1 GCF_015291845.1.gbff  K12_ecoli  
CGGGGATGATTGTTATGGCATGCAATAAAAACTATAACCAACATGAAGTGGCAAACTGTT
TAACCCTGTCTTACCGTGAGGTTAATCGTGATTGATTATAAAAAAAACTTATTATTTATT
TTAGTTTTTATCAGTGGGTTTATTCTCTTCACTGTCTATTCTTACACTGCAGAAAAAATG
ATATATAACGAAACATGCACTGCAAAT
>NZ_CP032679.1_2 GCF_015291845.1.gbff  K12_ecoli  
ACTGCAGAAAAAATGATATATAACGAAACATGCACTGCAAATTGGGTAATTTTTAATGAC
CAGGGACGAGCAAATCTTACCATCGACTTTATGTATAACAAAAAAAATAAAACAGGAACT
GTTGCGTTGAGTGGAACCTGGCAACAAGGTAACAGAGAAAGTAAATCAATACGGCGAAAT
ATTGAATACACATGGATTGAAAACTAT
>NZ_RICC01000001.1_1 GCF_003719795.1.gbff  O157_ecoli  
ACTGCAGAAAAAATGATATATAACGAAACATGCACTGCAAATTGGGTAATTTTTAATGAC
CAGGGACGAGCAAATCTTACCATAGACTTTATGTATAACAAAAAAAATAAAACAGGAACT
GTTGCGTTGAGTGGAACCTGGCAACAAGGTAACAGAGAAAGTAAATCAATACGGCGAAAT
ATTGAATACACATGGGTTGAAAACTAT
>NZ_CP009644.1_1 GCF_000800215.1.gbff  K12_ecoli  
CGGGGATGATTGTTATGGCATGCAATAAAAACTATAACCAACATGAAGTGGCAAACTGTT
TAACCCTGTCTTACCGTGAGGTTAATCGTGATTGATTATAAAAAAAACTTATTATTTATT
TTAGTTTTTATCAGTGGGTTTATTCTCTTCACTGTCTATTCTTACACTGCAGAAAAAATG
ATATATAACGAAACATGCACTGCAAAT
>NZ_CP009644.1_2 GCF_000800215.1.gbff  K12_ecoli  
ACTGCAGAAAAAATGATATATAACGAAACATGCACTGCAAATTGGGTAATTTTTAATGAC
CAGGGACGAGCAAATCTTACCATCGACTTTATGTATAACAAAAAAAATAAAACAGGAACT
GTTGCGTTGAGTGGAACCTGGCAACAAGGTAACAGAGAAAGTAAATCAATACGGCGAAAT
ATTGAATACACATGGATTGAAAACTAT
>NZ_HG738867.1_1 GCF_000499485.1.gbff  K12_ecoli  
TAGTTTTCAATCCATGTGTATTCAATATTTCGCCGTATTGATTTACTTTCTCTGTTACCT
TGTTGCCAGGTTCCACTCAACGCAACAGTTCCTGTTTTATTTTTTTTGTTATACATAAAG
TCGATGGTAAGATTTGCTCGTCCCTGGTCATTAAAAATTACCCAATTTGCAGTGCATGTT
TCGTTATATATCATTTTTTCTGCAGTG
>NZ_HG738867.1_2 GCF_000499485.1.gbff  K12_ecoli  
TTTGCAGTGCATGTTTCGTTATATATCATTTTTTCTGCAGTGTAAGAATAGACAGTGAAG
AGAATAAACCCACTGATAAAAACTAAAATAAATAATAAGTTTTTTTTATAATCAATCACG
ATTAACCTCACGGTAAGACAGGGTTAAACAGTTTGCCACTTCATGTTGGTTATAGTTTTT
ATTGCATGCCATAACAATCATCCCCGG
>NZ_CP062727.1_1 GCF_017165015.1.gbff  O157_ecoli  
TAGTTTTCAACCCATGTGTATTCAATATTTCGCCGTATTGATTTACTTTCTCTGTTACCT
TGTTGCCAGGTTCCACTCAACGCAACAGTTCCTGTTTTATTTTTTTTGTTATACATAAAG
TCTATGGTAAGATTTGCTCGTCCCTGGTCATTAAAAATTACCCAATTTGCAGTGCATGTT
TCGTTATATATCATTTTTTCTGCAGTG
>NZ_CP097881.1_1 GCF_025643415.1.gbff  K12_ecoli  
TAGTTTTCAATCCATGTGTATTCAATATTTCGCCGTATTGATTTACTTTCTCTGTTACCT
TGTTGCCAGGTTCCACTCAACGCAACAGTTCCTGTTTTATTTTTTTTGTTATACATAAAG
TCGATGGTAAGATTTGCTCGTCCCTGGTCATTAAAAATTACCCAATTTGCAGTGCATGTT
TCGTTATATATCATTTTTTCTGCAGTG
>NZ_CP097881.1_2 GCF_025643415.1.gbff  K12_ecoli  
TTTGCAGTGCATGTTTCGTTATATATCATTTTTTCTGCAGTGTAAGAATAGACAGTGAAG
AGAATAAACCCACTGATAAAAACTAAAATAAATAATAAGTTTTTTTTATAATCAATCACG
ATTAACCTCACGGTAAGACAGGGTTAAACAGTTTGCCACTTCATGTTGGTTATAGTTTTT
ATTGCATGCCATAACAATCATCCCCGG
>NZ_CP010442.1_1 GCF_000974575.1.gbff  K12_ecoli  
CGGGGATGATTGTTATGGCATGCAATAAAAACTATAACCAACATGAAGTGGCAAACTGTT
TAACCCTGTCTTACCGTGAGGTTAATCGTGATTGATTATAAAAAAAACTTATTATTTATT
TTAGTTTTTATCAGTGGGTTTATTCTCTTCACTGTCTATTCTTACACTGCAGAAAAAATG
ATATATAACGAAACATGCACTGCAAAT
>NZ_CP010442.1_2 GCF_000974575.1.gbff  K12_ecoli  
ACTGCAGAAAAAATGATATATAACGAAACATGCACTGCAAATTGGGTAATTTTTAATGAC
CAGGGACGAGCAAATCTTACCATCGACTTTATGTATAACAAAAAAAATAAAACAGGAACT
GTTGCGTTGAGTGGAACCTGGCAACAAGGTAACAGAGAAAGTAAATCAATACGGCGAAAT
ATTGAATACACATGGATTGAAAACTAT
>NC_010473.1_1 GCF_000019425.1.gbff  K12_ecoli  
CGGGGATGATTGTTATGGCATGCAATAAAAACTATAACCAACATGAAGTGGCAAACTGTT
TAACCCTGTCTTACCGTGAGGTTAATCGTGATTGATTATAAAAAAAACTTATTATTTATT
TTAGTTTTTATCAGTGGGTTTATTCTCTTCACTGTCTATTCTTACACTGCAGAAAAAATG
ATATATAACGAAACATGCACTGCAAAT
>NC_010473.1_2 GCF_000019425.1.gbff  K12_ecoli  
ACTGCAGAAAAAATGATATATAACGAAACATGCACTGCAAATTGGGTAATTTTTAATGAC
CAGGGACGAGCAAATCTTACCATCGACTTTATGTATAACAAAAAAAATAAAACAGGAACT
GTTGCGTTGAGTGGAACCTGGCAACAAGGTAACAGAGAAAGTAAATCAATACGGCGAAAT
ATTGAATACACATGGATTGAAAACTAT
>NZ_CP015846.1_1 GCF_001651925.2.gbff  O157_ecoli  
ACTGCAGAAAAAATGATATATAACGAAACATGCACTGCAAATTGGGTAATTTTTAATGAC
CAGGGACGAGCAAATCTTACCATAGACTTTATGTATAACAAAAAAAATAAAACAGGAACT
GTTGCGTTGAGTGGAACCTGGCAACAAGGTAACAGAGAAAGTAAATCAATACGGCGAAAT
ATTGAATACACATGGGTTGAAAACTAT
>NZ_CP064678.1_1 GCF_015534935.1.gbff  K12_ecoli  
CGGGGATGATTGTTATGGCATGCAATAAAAACTATAACCAACATGAAGTGGCAAACTGTT
TAACCCTGTCTTACCGTGAGGTTAATCGTGATTGATTATAAAAAAAACTTATTATTTATT
TTAGTTTTTATCAGTGGGTTTATTCTCTTCACTGTCTATTCTTACACTGCAGAAAAAATG
ATATATAACGAAACATGCACTGCAAAT
>NZ_CP064678.1_2 GCF_015534935.1.gbff  K12_ecoli  
ACTGCAGAAAAAATGATATATAACGAAACATGCACTGCAAATTGGGTAATTTTTAATGAC
CAGGGACGAGCAAATCTTACCATCGACTTTATGTATAACAAAAAAAATAAAACAGGAACT
GTTGCGTTGAGTGGAACCTGGCAACAAGGTAACAGAGAAAGTAAATCAATACGGCGAAAT
ATTGAATACACATGGATTGAAAACTAT
>NZ_CP064679.1_1 GCF_015534955.1.gbff  K12_ecoli  
CGGGGATGATTGTTATGGCATGCAATAAAAACTATAACCAACATGAAGTGGCAAACTGTT
TAACCCTGTCTTACCGTGAGGTTAATCGTGATTGATTATAAAAAAAACTTATTATTTATT
TTAGTTTTTATCAGTGGGTTTATTCTCTTCACTGTCTATTCTTACACTGCAGAAAAAATG
ATATATAACGAAACATGCACTGCAAAT
>NZ_CP064679.1_2 GCF_015534955.1.gbff  K12_ecoli  
ACTGCAGAAAAAATGATATATAACGAAACATGCACTGCAAATTGGGTAATTTTTAATGAC
CAGGGACGAGCAAATCTTACCATCGACTTTATGTATAACAAAAAAAATAAAACAGGAACT
GTTGCGTTGAGTGGAACCTGGCAACAAGGTAACAGAGAAAGTAAATCAATACGGCGAAAT
ATTGAATACACATGGATTGAAAACTAT
>NZ_CP064681.1_1 GCF_015534995.1.gbff  K12_ecoli  
CGGGGATGATTGTTATGGCATGCAATAAAAACTATAACCAACATGAAGTGGCAAACTGTT
TAACCCTGTCTTACCGTGAGGTTAATCGTGATTGATTATAAAAAAAACTTATTATTTATT
TTAGTTTTTATCAGTGGGTTTATTCTCTTCACTGTCTATTCTTACACTGCAGAAAAAATG
ATATATAACGAAACATGCACTGCAAAT
>NZ_CP064681.1_2 GCF_015534995.1.gbff  K12_ecoli  
ACTGCAGAAAAAATGATATATAACGAAACATGCACTGCAAATTGGGTAATTTTTAATGAC
CAGGGACGAGCAAATCTTACCATCGACTTTATGTATAACAAAAAAAATAAAACAGGAACT
GTTGCGTTGAGTGGAACCTGGCAACAAGGTAACAGAGAAAGTAAATCAATACGGCGAAAT
ATTGAATACACATGGATTGAAAACTAT
>NZ_CP038419.1_1 GCF_013168175.1.gbff  O157_ecoli  
TAGTTTTCAACCCATGTGTATTCAATATTTCGCCGTATTGATTTACTTTCTCTGTTACCT
TGTTGCCAGGTTCCACTCAACGCAACAGTTCCTGTTTTATTTTTTTTGTTATACATAAAG
TCTATGGTAAGATTTGCTCGTCCCTGGTCATTAAAAATTACCCAATTTGCAGTGCATGTT
TCGTTATATATCATTTTTTCTGCAGTG
>NC_002695.2_1 GCF_000008865.2.gbff  O157_ecoli  
ACTGCAGAAAAAATGATATATAACGAAACATGCACTGCAAATTGGGTAATTTTTAATGAC
CAGGGACGAGCAAATCTTACCATAGACTTTATGTATAACAAAAAAAATAAAACAGGAACT
GTTGCGTTGAGTGGAACCTGGCAACAAGGTAACAGAGAAAGTAAATCAATACGGCGAAAT
ATTGAATACACATGGGTTGAAAACTAT
>NZ_CP097882.1_1 GCF_025643435.1.gbff  K12_ecoli  
TAGTTTTCAATCCATGTGTATTCAATATTTCGCCGTATTGATTTACTTTCTCTGTTACCT
TGTTGCCAGGTTCCACTCAACGCAACAGTTCCTGTTTTATTTTTTTTGTTATACATAAAG
TCGATGGTAAGATTTGCTCGTCCCTGGTCATTAAAAATTACCCAATTTGCAGTGCATGTT
TCGTTATATATCATTTTTTCTGCAGTG
>NZ_CP097882.1_2 GCF_025643435.1.gbff  K12_ecoli  
TTTGCAGTGCATGTTTCGTTATATATCATTTTTTCTGCAGTGTAAGAATAGACAGTGAAG
AGAATAAACCCACTGATAAAAACTAAAATAAATAATAAGTTTTTTTTATAATCAATCACG
ATTAACCTCACGGTAAGACAGGGTTAAACAGTTTGCCACTTCATGTTGGTTATAGTTTTT
ATTGCATGCCATAACAATCATCCCCGG
>NZ_CP069134.1_1 GCF_016811895.1.gbff  K12_ecoli  
CGGGGATGATTGTTATGGCATGCAATAAAAACTATAACCAACATGAAGTGGCAAACTGTT
TAACCCTGTCTTACCGTGAGGTTAATCGTGATTGATTATAAAAAAAACTTATTATTTATT
TTAGTTTTTATCAGTGGGTTTATTCTCTTCACTGTCTATTCTTACACTGCAGAAAAAATG
ATATATAACGAAACATGCACTGCAAAT
>NZ_CP069134.1_2 GCF_016811895.1.gbff  K12_ecoli  
ACTGCAGAAAAAATGATATATAACGAAACATGCACTGCAAATTGGGTAATTTTTAATGAC
CAGGGACGAGCAAATCTTACCATCGACTTTATGTATAACAAAAAAAATAAAACAGGAACT
GTTGCGTTGAGTGGAACCTGGCAACAAGGTAACAGAGAAAGTAAATCAATACGGCGAAAT
ATTGAATACACATGGATTGAAAACTAT
>NZ_LN832404.1_1 GCF_000981485.1.gbff  K12_ecoli  
CGGGGATGATTGTTATGGCATGCAATAAAAACTATAACCAACATGAAGTGGCAAACTGTT
TAACCCTGTCTTACCGTGAGGTTAATCGTGATTGATTATAAAAAAAACTTATTATTTATT
TTAGTTTTTATCAGTGGGTTTATTCTCTTCACTGTCTATTCTTACACTGCAGAAAAAATG
ATATATAACGAAACATGCACTGCAAAT
>NZ_LN832404.1_2 GCF_000981485.1.gbff  K12_ecoli  
ACTGCAGAAAAAATGATATATAACGAAACATGCACTGCAAATTGGGTAATTTTTAATGAC
CAGGGACGAGCAAATCTTACCATCGACTTTATGTATAACAAAAAAAATAAAACAGGAACT
GTTGCGTTGAGTGGAACCTGGCAACAAGGTAACAGAGAAAGTAAATCAATACGGCGAAAT
ATTGAATACACATGGATTGAAAACTAT
>NZ_CP064680.1_1 GCF_015534975.1.gbff  K12_ecoli  
CGGGGATGATTGTTATGGCATGCAATAAAAACTATAACCAACATGAAGTGGCAAACTGTT
TAACCCTGTCTTACCGTGAGGTTAATCGTGATTGATTATAAAAAAAACTTATTATTTATT
TTAGTTTTTATCAGTGGGTTTATTCTCTTCACTGTCTATTCTTACACTGCAGAAAAAATG
ATATATAACGAAACATGCACTGCAAAT
>NZ_CP064680.1_2 GCF_015534975.1.gbff  K12_ecoli  
ACTGCAGAAAAAATGATATATAACGAAACATGCACTGCAAATTGGGTAATTTTTAATGAC
CAGGGACGAGCAAATCTTACCATCGACTTTATGTATAACAAAAAAAATAAAACAGGAACT
GTTGCGTTGAGTGGAACCTGGCAACAAGGTAACAGAGAAAGTAAATCAATACGGCGAAAT
ATTGAATACACATGGATTGAAAACTAT
>NZ_CP011342.2_1 GCF_001020945.2.gbff  K12_ecoli  
CGGGGATGATTGTTATGGCATGCAATAAAAACTATAACCAACATGAAGTGGCAAACTGTT
TAACCCTGTCTTACCGTGAGGTTAATCGTGATTGATTATAAAAAAAACTTATTATTTATT
TTAGTTTTTATCAGTGGGTTTATTCTCTTCACTGTCTATTCTTACACTGCAGAAAAAATG
ATATATAACGAAACATGCACTGCAAAT
>NZ_CP011342.2_2 GCF_001020945.2.gbff  K12_ecoli  
ACTGCAGAAAAAATGATATATAACGAAACATGCACTGCAAATTGGGTAATTTTTAATGAC
CAGGGACGAGCAAATCTTACCATCGACTTTATGTATAACAAAAAAAATAAAACAGGAACT
GTTGCGTTGAGTGGAACCTGGCAACAAGGTAACAGAGAAAGTAAATCAATACGGCGAAAT
ATTGAATACACATGGATTGAAAACTAT
>NZ_CP010441.1_1 GCF_000974535.1.gbff  K12_ecoli  
CGGGGATGATTGTTATGGCATGCAATAAAAACTATAACCAACATGAAGTGGCAAACTGTT
TAACCCTGTCTTACCGTGAGGTTAATCGTGATTGATTATAAAAAAAACTTATTATTTATT
TTAGTTTTTATCAGTGGGTTTATTCTCTTCACTGTCTATTCTTACACTGCAGAAAAAATG
ATATATAACGAAACATGCACTGCAAAT
>NZ_CP010441.1_2 GCF_000974535.1.gbff  K12_ecoli  
ACTGCAGAAAAAATGATATATAACGAAACATGCACTGCAAATTGGGTAATTTTTAATGAC
CAGGGACGAGCAAATCTTACCATCGACTTTATGTATAACAAAAAAAATAAAACAGGAACT
GTTGCGTTGAGTGGAACCTGGCAACAAGGTAACAGAGAAAGTAAATCAATACGGCGAAAT
ATTGAATACACATGGATTGAAAACTAT
>NZ_AKVX01000001.1_1 GCF_000273425.1.gbff  K12_ecoli  
CGGGGATGATTGTTATGGCATGCAATAAAAACTATAACCAACATGAAGTGGCAAACTGTT
TAACCCTGTCTTACCGTGAGGTTAATCGTGATTGATTATAAAAAAAACTTATTATTTATT
TTAGTTTTTATCAGTGGGTTTATTCTCTTCACTGTCTATTCTTACACTGCAGAAAAAATG
ATATATAACGAAACATGCACTGCAAAT
>NZ_AKVX01000001.1_2 GCF_000273425.1.gbff  K12_ecoli  
ACTGCAGAAAAAATGATATATAACGAAACATGCACTGCAAATTGGGTAATTTTTAATGAC
CAGGGACGAGCAAATCTTACCATCGACTTTATGTATAACAAAAAAAATAAAACAGGAACT
GTTGCGTTGAGTGGAACCTGGCAACAAGGTAACAGAGAAAGTAAATCAATACGGCGAAAT
ATTGAATACACATGGATTGAAAACTAT
>NZ_CP017979.1_1 GCF_001878695.1.gbff  K12_ecoli  
CGGGGATGATTGTTATGGCATGCAATAAAAACTATAACCAACATGAAGTGGCAAACTGTT
TAACCCTGTCTTACCGTGAGGTTAATCGTGATTGATTATAAAAAAAACTTATTATTTATT
TTAGTTTTTATCAGTGGGTTTATTCTCTTCACTGTCTATTCTTACACTGCAGAAAAAATG
ATATATAACGAAACATGCACTGCAAAT
>NZ_CP017979.1_2 GCF_001878695.1.gbff  K12_ecoli  
ACTGCAGAAAAAATGATATATAACGAAACATGCACTGCAAATTGGGTAATTTTTAATGAC
CAGGGACGAGCAAATCTTACCATCGACTTTATGTATAACAAAAAAAATAAAACAGGAACT
GTTGCGTTGAGTGGAACCTGGCAACAAGGTAACAGAGAAAGTAAATCAATACGGCGAAAT
ATTGAATACACATGGATTGAAAACTAT
>NZ_CP010440.1_1 GCF_000974505.1.gbff  K12_ecoli  
CGGGGATGATTGTTATGGCATGCAATAAAAACTATAACCAACATGAAGTGGCAAACTGTT
TAACCCTGTCTTACCGTGAGGTTAATCGTGATTGATTATAAAAAAAACTTATTATTTATT
TTAGTTTTTATCAGTGGGTTTATTCTCTTCACTGTCTATTCTTACACTGCAGAAAAAATG
ATATATAACGAAACATGCACTGCAAAT
>NZ_CP010440.1_2 GCF_000974505.1.gbff  K12_ecoli  
ACTGCAGAAAAAATGATATATAACGAAACATGCACTGCAAATTGGGTAATTTTTAATGAC
CAGGGACGAGCAAATCTTACCATCGACTTTATGTATAACAAAAAAAATAAAACAGGAACT
GTTGCGTTGAGTGGAACCTGGCAACAAGGTAACAGAGAAAGTAAATCAATACGGCGAAAT
ATTGAATACACATGGATTGAAAACTAT
>NZ_CP062739.1_1 GCF_017165115.1.gbff  O157_ecoli  
TAGTTTTCAACCCATGTGTATTCAATATTTCGCCGTATTGATTTACTTTCTCTGTTACCT
TGTTGCCAGGTTCCACTCAACGCAACAGTTCCTGTTTTATTTTTTTTGTTATACATAAAG
TCTATGGTAAGATTTGCTCGTCCCTGGTCATTAAAAATTACCCAATTTGCAGTGCATGTT
TCGTTATATATCATTTTTTCTGCAGTG
>NZ_CP014225.1_1 GCF_001544635.1.gbff  K12_ecoli  
CGGGGATGATTGTTATGGCATGCAATAAAAACTATAACCAACATGAAGTGGCAAACTGTT
TAACCCTGTCTTACCGTGAGGTTAATCGTGATTGATTATAAAAAAAACTTATTATTTATT
TTAGTTTTTATCAGTGGGTTTATTCTCTTCACTGTCTATTCTTACACTGCAGAAAAAATG
ATATATAACGAAACATGCACTGCAAAT
>NZ_CP014225.1_2 GCF_001544635.1.gbff  K12_ecoli  
ACTGCAGAAAAAATGATATATAACGAAACATGCACTGCAAATTGGGTAATTTTTAATGAC
CAGGGACGAGCAAATCTTACCATCGACTTTATGTATAACAAAAAAAATAAAACAGGAACT
GTTGCGTTGAGTGGAACCTGGCAACAAGGTAACAGAGAAAGTAAATCAATACGGCGAAAT
ATTGAATACACATGGATTGAAAACTAT
>NZ_CP064677.1_1 GCF_015534855.1.gbff  K12_ecoli  
CGGGGATGATTGTTATGGCATGCAATAAAAACTATAACCAACATGAAGTGGCAAACTGTT
TAACCCTGTCTTACCGTGAGGTTAATCGTGATTGATTATAAAAAAAACTTATTATTTATT
TTAGTTTTTATCAGTGGGTTTATTCTCTTCACTGTCTATTCTTACACTGCAGAAAAAATG
ATATATAACGAAACATGCACTGCAAAT
>NZ_CP064677.1_2 GCF_015534855.1.gbff  K12_ecoli  
ACTGCAGAAAAAATGATATATAACGAAACATGCACTGCAAATTGGGTAATTTTTAATGAC
CAGGGACGAGCAAATCTTACCATCGACTTTATGTATAACAAAAAAAATAAAACAGGAACT
GTTGCGTTGAGTGGAACCTGGCAACAAGGTAACAGAGAAAGTAAATCAATACGGCGAAAT
ATTGAATACACATGGATTGAAAACTAT
>NZ_CP038290.1_1 GCF_013167195.1.gbff  O157_ecoli  
TAGTTTTCAACCCATGTGTATTCAATATTTCGCCGTATTGATTTACTTTCTCTGTTACCT
TGTTGCCAGGTTCCACTCAACGCAACAGTTCCTGTTTTATTTTTTTTGTTATACATAAAG
TCTATGGTAAGATTTGCTCGTCCCTGGTCATTAAAAATTACCCAATTTGCAGTGCATGTT
TCGTTATATATCATTTTTTCTGCAGTG
>NZ_CP069133.1_1 GCF_016811875.1.gbff  K12_ecoli  
CGGGGATGATTGTTATGGCATGCAATAAAAACTATAACCAACATGAAGTGGCAAACTGTT
TAACCCTGTCTTACCGTGAGGTTAATCGTGATTGATTATAAAAAAAACTTATTATTTATT
TTAGTTTTTATCAGTGGGTTTATTCTCTTCACTGTCTATTCTTACACTGCAGAAAAAATG
ATATATAACGAAACATGCACTGCAAAT
>NZ_CP069133.1_2 GCF_016811875.1.gbff  K12_ecoli  
ACTGCAGAAAAAATGATATATAACGAAACATGCACTGCAAATTGGGTAATTTTTAATGAC
CAGGGACGAGCAAATCTTACCATCGACTTTATGTATAACAAAAAAAATAAAACAGGAACT
GTTGCGTTGAGTGGAACCTGGCAACAAGGTAACAGAGAAAGTAAATCAATACGGCGAAAT
ATTGAATACACATGGATTGAAAACTAT
>NZ_CP062769.1_1 GCF_017165415.1.gbff  O157_ecoli  
TAGTTTTCAACCCATGTGTATTCAATATTTCGCCGTATTGATTTACTTTCTCTGTTACCT
TGTTGCCAGGTTCCACTCAACGCAACAGTTCCTGTTTTATTTTTTTTGTTATACATAAAG
TCTATGGTAAGATTTGCTCGTCCCTGGTCATTAAAAATTACCCAATTTGCAGTGCATGTT
TCGTTATATATCATTTTTTCTGCAGTG
>NZ_CP010443.1_1 GCF_000974825.1.gbff  K12_ecoli  
CGGGGATGATTGTTATGGCATGCAATAAAAACTATAACCAACATGAAGTGGCAAACTGTT
TAACCCTGTCTTACCGTGAGGTTAATCGTGATTGATTATAAAAAAAACTTATTATTTATT
TTAGTTTTTATCAGTGGGTTTATTCTCTTCACTGTCTATTCTTACACTGCAGAAAAAATG
ATATATAACGAAACATGCACTGCAAAT
>NZ_CP010443.1_2 GCF_000974825.1.gbff  K12_ecoli  
ACTGCAGAAAAAATGATATATAACGAAACATGCACTGCAAATTGGGTAATTTTTAATGAC
CAGGGACGAGCAAATCTTACCATCGACTTTATGTATAACAAAAAAAATAAAACAGGAACT
GTTGCGTTGAGTGGAACCTGGCAACAAGGTAACAGAGAAAGTAAATCAATACGGCGAAAT
ATTGAATACACATGGATTGAAAACTAT
>NZ_CP038351.1_1 GCF_013167615.1.gbff  O157_ecoli  
TAGTTTTCAACCCATGTGTATTCAATATTTCGCCGTATTGATTTACTTTCTCTGTTACCT
TGTTGCCAGGTTCCACTCAACGCAACAGTTCCTGTTTTATTTTTTTTGTTATACATAAAG
TCTATGGTAAGATTTGCTCGTCCCTGGTCATTAAAAATTACCCAATTTGCAGTGCATGTT
TCGTTATATATCATTTTTTCTGCAGTG
>NZ_CP038369.1_1 GCF_013167755.1.gbff  O157_ecoli  
TAGTTTTCAACCCATGTGTATTCAATATTTCGCCGTATTGATTTACTTTCTCTGTTACCT
TGTTGCCAGGTTCCACTCAACGCAACAGTTCCTGTTTTATTTTTTTTGTTATACATAAAG
TCTATGGTAAGATTTGCTCGTCCCTGGTCATTAAAAATTACCCAATTTGCAGTGCATGTT
TCGTTATATATCATTTTTTCTGCAGTG
>NZ_CP064683.1_1 GCF_015535035.1.gbff  K12_ecoli  
CGGGGATGATTGTTATGGCATGCAATAAAAACTATAACCAACATGAAGTGGCAAACTGTT
TAACCCTGTCTTACCGTGAGGTTAATCGTGATTGATTATAAAAAAAACTTATTATTTATT
TTAGTTTTTATCAGTGGGTTTATTCTCTTCACTGTCTATTCTTACACTGCAGAAAAAATG
ATATATAACGAAACATGCACTGCAAAT
>NZ_CP064683.1_2 GCF_015535035.1.gbff  K12_ecoli  
ACTGCAGAAAAAATGATATATAACGAAACATGCACTGCAAATTGGGTAATTTTTAATGAC
CAGGGACGAGCAAATCTTACCATCGACTTTATGTATAACAAAAAAAATAAAACAGGAACT
GTTGCGTTGAGTGGAACCTGGCAACAAGGTAACAGAGAAAGTAAATCAATACGGCGAAAT
ATTGAATACACATGGATTGAAAACTAT
>NZ_CP069132.1_1 GCF_016811855.1.gbff  K12_ecoli  
CGGGGATGATTGTTATGGCATGCAATAAAAACTATAACCAACATGAAGTGGCAAACTGTT
TAACCCTGTCTTACCGTGAGGTTAATCGTGATTGATTATAAAAAAAACTTATTATTTATT
TTAGTTTTTATCAGTGGGTTTATTCTCTTCACTGTCTATTCTTACACTGCAGAAAAAATG
ATATATAACGAAACATGCACTGCAAAT
>NZ_CP069132.1_2 GCF_016811855.1.gbff  K12_ecoli  
ACTGCAGAAAAAATGATATATAACGAAACATGCACTGCAAATTGGGTAATTTTTAATGAC
CAGGGACGAGCAAATCTTACCATCGACTTTATGTATAACAAAAAAAATAAAACAGGAACT
GTTGCGTTGAGTGGAACCTGGCAACAAGGTAACAGAGAAAGTAAATCAATACGGCGAAAT
ATTGAATACACATGGATTGAAAACTAT
>NZ_CP032667.1_1 GCF_003627195.1.gbff  K12_ecoli  
TAGTTTTCAATCCATGTGTATTCAATATTTCGCCGTATTGATTTACTTTCTCTGTTACCT
TGTTGCCAGGTTCCACTCAACGCAACAGTTCCTGTTTTATTTTTTTTGTTATACATAAAG
TCGATGGTAAGATTTGCTCGTCCCTGGTCATTAAAAATTACCCAATTTGCAGTGCATGTT
TCGTTATATATCATTTTTTCTGCAGTG
>NZ_CP032667.1_2 GCF_003627195.1.gbff  K12_ecoli  
TTTGCAGTGCATGTTTCGTTATATATCATTTTTTCTGCAGTGTAAGAATAGACAGTGAAG
AGAATAAACCCACTGATAAAAACTAAAATAAATAATAAGTTTTTTTTATAATCAATCACG
ATTAACCTCACGGTAAGACAGGGTTAAACAGTTTGCCACTTCATGTTGGTTATAGTTTTT
ATTGCATGCCATAACAATCATCCCCGG
>NZ_LR881938.1_1 GCF_904425475.1.gbff  K12_ecoli  
CGGGGATGATTGTTATGGCATGCAATAAAAACTATAACCAACATGAAGTGGCAAACTGTT
TAACCCTGTCTTACCGTGAGGTTAATCGTGATTGATTATAAAAAAAACTTATTATTTATT
TTAGTTTTTATCAGTGGGTTTATTCTCTTCACTGTCTATTCTTACACTGCAGAAAAAATG
ATATATAACGAAACATGCACTGCAAAT
>NZ_LR881938.1_2 GCF_904425475.1.gbff  K12_ecoli  
ACTGCAGAAAAAATGATATATAACGAAACATGCACTGCAAATTGGGTAATTTTTAATGAC
CAGGGACGAGCAAATCTTACCATCGACTTTATGTATAACAAAAAAAATAAAACAGGAACT
GTTGCGTTGAGTGGAACCTGGCAACAAGGTAACAGAGAAAGTAAATCAATACGGCGAAAT
ATTGAATACACATGGATTGAAAACTAT
>NZ_CP062758.1_1 GCF_017165335.1.gbff  O157_ecoli  
TAGTTTTCAACCCATGTGTATTCAATATTTCGCCGTATTGATTTACTTTCTCTGTTACCT
TGTTGCCAGGTTCCACTCAACGCAACAGTTCCTGTTTTATTTTTTTTGTTATACATAAAG
TCTATGGTAAGATTTGCTCGTCCCTGGTCATTAAAAATTACCCAATTTGCAGTGCATGTT
TCGTTATATATCATTTTTTCTGCAGTG
>NZ_CP017442.1_1 GCF_001753565.1.gbff  O157_ecoli  
TAGTTTTCAACCCATGTGTATTCAATATTTCGCCGTATTGATTTACTTTCTCTGTTACCT
TGTTGCCAGGTTCCACTCAACGCAACAGTTCCTGTTTTATTTTTTTTGTTATACATAAAG
TCTATGGTAAGATTTGCTCGTCCCTGGTCATTAAAAATTACCCAATTTGCAGTGCATGTT
TCGTTATATATCATTTTTTCTGCAGTG
>NZ_CP062708.1_1 GCF_017164835.1.gbff  O157_ecoli  
TAGTTTTCAACCCATGTGTATTCAATATTTCGCCGTATTGATTTACTTTCTCTGTTACCT
TGTTGCCAGGTTCCACTCAACGCAACAGTTCCTGTTTTATTTTTTTTGTTATACATAAAG
TCTATGGTAAGATTTGCTCGTCCCTGGTCATTAAAAATTACCCAATTTGCAGTGCATGTT
TCGTTATATATCATTTTTTCTGCAGTG
>NZ_CP064682.1_1 GCF_015535015.1.gbff  K12_ecoli  
CGGGGATGATTGTTATGGCATGCAATAAAAACTATAACCAACATGAAGTGGCAAACTGTT
TAACCCTGTCTTACCGTGAGGTTAATCGTGATTGATTATAAAAAAAACTTATTATTTATT
TTAGTTTTTATCAGTGGGTTTATTCTCTTCACTGTCTATTCTTACACTGCAGAAAAAATG
ATATATAACGAAACATGCACTGCAAAT
>NZ_CP064682.1_2 GCF_015535015.1.gbff  K12_ecoli  
ACTGCAGAAAAAATGATATATAACGAAACATGCACTGCAAATTGGGTAATTTTTAATGAC
CAGGGACGAGCAAATCTTACCATCGACTTTATGTATAACAAAAAAAATAAAACAGGAACT
GTTGCGTTGAGTGGAACCTGGCAACAAGGTAACAGAGAAAGTAAATCAATACGGCGAAAT
ATTGAATACACATGGATTGAAAACTAT
>NZ_CP047127.1_1 GCF_009832885.1.gbff  K12_ecoli  
TAGTTTTCAATCCATGTGTATTCAATATTTCGCCGTATTGATTTACTTTCTCTGTTACCT
TGTTGCCAGGTTCCACTCAACGCAACAGTTCCTGTTTTATTTTTTTTGTTATACATAAAG
TCGATGGTAAGATTTGCTCGTCCCTGGTCATTAAAAATTACCCAATTTGCAGTGCATGTT
TCGTTATATATCATTTTTTCTGCAGTG
>NZ_CP047127.1_2 GCF_009832885.1.gbff  K12_ecoli  
TTTGCAGTGCATGTTTCGTTATATATCATTTTTTCTGCAGTGTAAGAATAGACAGTGAAG
AGAATAAACCCACTGATAAAAACTAAAATAAATAATAAGTTTTTTTTATAATCAATCACG
ATTAACCTCACGGTAAGACAGGGTTAAACAGTTTGCCACTTCATGTTGGTTATAGTTTTT
ATTGCATGCCATAACAATCATCCCCGG
>NZ_CP038398.1_1 GCF_013168035.1.gbff  O157_ecoli  
TAGTTTTCAACCCATGTGTATTCAATATTTCGCCGTATTGATTTACTTTCTCTGTTACCT
TGTTGCCAGGTTCCACTCAACGCAACAGTTCCTGTTTTATTTTTTTTGTTATACATAAAG
TCTATGGTAAGATTTGCTCGTCCCTGGTCATTAAAAATTACCCAATTTGCAGTGCATGTT
TCGTTATATATCATTTTTTCTGCAGTG
>NC_012759.1_1 GCF_000022345.1.gbff  K12_ecoli  
CGGGGATGATTGTTATGGCATGCAATAAAAACTATAACCAACATGAAGTGGCAAACTGTT
TAACCCTGTCTTACCGTGAGGTTAATCGTGATTGATTATAAAAAAAACTTATTATTTATT
TTAGTTTTTATCAGTGGGTTTATTCTCTTCACTGTCTATTCTTACACTGCAGAAAAAATG
ATATATAACGAAACATGCACTGCAAAT
>NC_012759.1_2 GCF_000022345.1.gbff  K12_ecoli  
ACTGCAGAAAAAATGATATATAACGAAACATGCACTGCAAATTGGGTAATTTTTAATGAC
CAGGGACGAGCAAATCTTACCATCGACTTTATGTATAACAAAAAAAATAAAACAGGAACT
GTTGCGTTGAGTGGAACCTGGCAACAAGGTAACAGAGAAAGTAAATCAATACGGCGAAAT
ATTGAATACACATGGATTGAAAACTAT
>NZ_CP011343.2_1 GCF_001021005.2.gbff  K12_ecoli  
CGGGGATGATTGTTATGGCATGCAATAAAAACTATAACCAACATGAAGTGGCAAACTGTT
TAACCCTGTCTTACCGTGAGGTTAATCGTGATTGATTATAAAAAAAACTTATTATTTATT
TTAGTTTTTATCAGTGGGTTTATTCTCTTCACTGTCTATTCTTACACTGCAGAAAAAATG
ATATATAACGAAACATGCACTGCAAAT
>NZ_CP011343.2_2 GCF_001021005.2.gbff  K12_ecoli  
ACTGCAGAAAAAATGATATATAACGAAACATGCACTGCAAATTGGGTAATTTTTAATGAC
CAGGGACGAGCAAATCTTACCATCGACTTTATGTATAACAAAAAAAATAAAACAGGAACT
GTTGCGTTGAGTGGAACCTGGCAACAAGGTAACAGAGAAAGTAAATCAATACGGCGAAAT
ATTGAATACACATGGATTGAAAACTAT
>NZ_CP014272.1_1 GCF_001559675.1.gbff  K12_ecoli  
CGGGGATGATTGTTATGGCATGCAATAAAAACTATAACCAACATGAAGTGGCAAACTGTT
TAACCCTGTCTTACCGTGAGGTTAATCGTGATTGATTATAAAAAAAACTTATTATTTATT
TTAGTTTTTATCAGTGGGTTTATTCTCTTCACTGTCTATTCTTACACTGCAGAAAAAATG
ATATATAACGAAACATGCACTGCAAAT
>NZ_CP014272.1_2 GCF_001559675.1.gbff  K12_ecoli  
ACTGCAGAAAAAATGATATATAACGAAACATGCACTGCAAATTGGGTAATTTTTAATGAC
CAGGGACGAGCAAATCTTACCATCGACTTTATGTATAACAAAAAAAATAAAACAGGAACT
GTTGCGTTGAGTGGAACCTGGCAACAAGGTAACAGAGAAAGTAAATCAATACGGCGAAAT
ATTGAATACACATGGATTGAAAACTAT
>NZ_CP014270.1_1 GCF_001559655.1.gbff  K12_ecoli  
CGGGGATGATTGTTATGGCATGCAATAAAAACTATAACCAACATGAAGTGGCAAACTGTT
TAACCCTGTCTTACCGTGAGGTTAATCGTGATTGATTATAAAAAAAACTTATTATTTATT
TTAGTTTTTATCAGTGGGTTTATTCTCTTCACTGTCTATTCTTACACTGCAGAAAAAATG
ATATATAACGAAACATGCACTGCAAAT
>NZ_CP014270.1_2 GCF_001559655.1.gbff  K12_ecoli  
ACTGCAGAAAAAATGATATATAACGAAACATGCACTGCAAATTGGGTAATTTTTAATGAC
CAGGGACGAGCAAATCTTACCATCGACTTTATGTATAACAAAAAAAATAAAACAGGAACT
GTTGCGTTGAGTGGAACCTGGCAACAAGGTAACAGAGAAAGTAAATCAATACGGCGAAAT
ATTGAATACACATGGATTGAAAACTAT
