# Supplementary material for: SATIN: a micro and mini satellite mining tool of total genome and coding regions with analysis of perfect repeats polymorphism in coding regions
Source: BMC Bioinformatics. 2024 Jun 18;25:217. doi: 10.1186/s12859-024-05842-2 (PMC11186120; doi:10.1186/s12859-024-05842-2)
Supplement: Supplementary file 2 [file 12859_2024_5842_MOESM2_ESM.zip › Supplementary File2/SSR_SELECTION/flanking_regions_2_SSRs/CGG_4_accC_contigs_for_SSR.fasta]

>NZ_CP124740.1_1 GCF_029962285.1.gbff  O157_ecoli  
ACCATATCGTTGCTGAAAGCAGCTTTCGCTTCCGCACGGGTCATGGAGATGGATTGTGCC
AGTTCAGCGTCGCCGCGCACTACGCGCATACCGCGACCACCGCCGCCGCCGGAGGCTTTG
ATAATCACCGGATAACCAATGCGTTTAGCAATGGCACGGTTTTTATCCATATCGTCGCCC
AGCGGGCCGTCAGAACCCGGTACGCAAGGGA
>NZ_CP038336.1_1 GCF_013167495.1.gbff  O157_ecoli  
ACCATATCGTTGCTGAAAGCAGCTTTCGCTTCCGCACGGGTCATGGAGATGGATTGTGCC
AGTTCAGCGTCGCCGCGCACTACGCGCATACCGCGACCACCGCCGCCGCCGGAGGCTTTG
ATAATCACCGGATAACCAATGCGTTTAGCAATGGCACGGTTTTTATCCATATCGTCGCCC
AGCGGGCCGTCAGAACCCGGTACGCAAGGGA
>NZ_CP038360.1_1 GCF_013167695.1.gbff  O157_ecoli  
ACCATATCGTTGCTGAAAGCAGCTTTCGCTTCCGCACGGGTCATGGAGATGGATTGTGCC
AGTTCAGCGTCGCCGCGCACTACGCGCATACCGCGACCACCGCCGCCGCCGGAGGCTTTG
ATAATCACCGGATAACCAATGCGTTTAGCAATGGCACGGTTTTTATCCATATCGTCGCCC
AGCGGGCCGTCAGAACCCGGTACGCAAGGGA
>NZ_CP041623.1_1 GCF_007922655.1.gbff  O157_ecoli  
ACCATATCGTTGCTGAAAGCAGCTTTCGCTTCCGCACGGGTCATGGAGATGGATTGTGCC
AGTTCAGCGTCGCCGCGCACTACGCGCATACCGCGACCACCGCCGCCGCCGGAGGCTTTG
ATAATCACCGGATAACCAATGCGTTTAGCAATGGCACGGTTTTTATCCATATCGTCGCCC
AGCGGGCCGTCAGAACCCGGTACGCAAGGGA
>NC_013008.1_1 GCF_000022225.1.gbff  O157_ecoli  
CCCTTGCGTACCGGGTTCTGACGGCCCGCTGGGCGACGATATGGATAAAAACCGTGCCAT
TGCTAAACGCATTGGTTATCCGGTGATTATCAAAGCCTCCGGCGGCGGCGGTGGTCGCGG
TATGCGCGTAGTGCGCGGCGACGCTGAACTGGCACAATCCATCTCCATGACCCGTGCGGA
AGCGAAAGCTGCTTTCAGCAACGATATGGTT
>NZ_CP038425.1_1 GCF_013168235.1.gbff  O157_ecoli  
ACCATATCGTTGCTGAAAGCAGCTTTCGCTTCCGCACGGGTCATGGAGATGGATTGTGCC
AGTTCAGCGTCGCCGCGCACTACGCGCATACCGCGACCACCGCCGCCGCCGGAGGCTTTG
ATAATCACCGGATAACCAATGCGTTTAGCAATGGCACGGTTTTTATCCATATCGTCGCCC
AGCGGGCCGTCAGAACCCGGTACGCAAGGGA
>NZ_CP066756.1_1 GCF_016458905.1.gbff  O157_ecoli  
ACCATATCGTTGCTGAAAGCAGCTTTCGCTTCCGCACGGGTCATGGAGATGGATTGTGCC
AGTTCAGCGTCGCCGCGCACTACGCGCATACCGCGACCACCGCCGCCGCCGGAGGCTTTG
ATAATCACCGGATAACCAATGCGTTTAGCAATGGCACGGTTTTTATCCATATCGTCGCCC
AGCGGGCCGTCAGAACCCGGTACGCAAGGGA
>NZ_CP031913.1_1 GCF_005037735.1.gbff  O157_ecoli  
ACCATATCGTTGCTGAAAGCAGCTTTCGCTTCCGCACGGGTCATGGAGATGGATTGTGCC
AGTTCAGCGTCGCCGCGCACTACGCGCATACCGCGACCACCGCCGCCGCCGGAGGCTTTG
ATAATCACCGGATAACCAATGCGTTTAGCAATGGCACGGTTTTTATCCATATCGTCGCCC
AGCGGGCCGTCAGAACCCGGTACGCAAGGGA
>NZ_CP062727.1_1 GCF_017165015.1.gbff  O157_ecoli  
ACCATATCGTTGCTGAAAGCAGCTTTCGCTTCCGCACGGGTCATGGAGATGGATTGTGCC
AGTTCAGCGTCGCCGCGCACTACGCGCATACCGCGACCACCGCCGCCGCCGGAGGCTTTG
ATAATCACCGGATAACCAATGCGTTTAGCAATGGCACGGTTTTTATCCATATCGTCGCCC
AGCGGGCCGTCAGAACCCGGTACGCAAGGGA
>NZ_CP015846.1_1 GCF_001651925.2.gbff  O157_ecoli  
CCCTTGCGTACCGGGTTCTGACGGCCCGCTGGGCGACGATATGGATAAAAACCGTGCCAT
TGCTAAACGCATTGGTTATCCGGTGATTATCAAAGCCTCCGGCGGCGGCGGTGGTCGCGG
TATGCGCGTAGTGCGCGGCGACGCTGAACTGGCACAATCCATCTCCATGACCCGTGCGGA
AGCGAAAGCTGCTTTCAGCAACGATATGGTT
>NZ_CP076237.1_1 GCF_020423185.1.gbff  O157_ecoli  
ACCATATCGTTGCTGAAAGCAGCTTTCGCTTCCGCACGGGTCATGGAGATGGATTGTGCC
AGTTCAGCGTCGCCGCGCACTACGCGCATACCGCGACCACCGCCGCCGCCGGAGGCTTTG
ATAATCACCGGATAACCAATGCGTTTAGCAATGGCACGGTTTTTATCCATATCGTCGCCC
AGCGGGCCGTCAGAACCCGGTACGCAAGGGA
>NZ_CP038419.1_1 GCF_013168175.1.gbff  O157_ecoli  
ACCATATCGTTGCTGAAAGCAGCTTTCGCTTCCGCACGGGTCATGGAGATGGATTGTGCC
AGTTCAGCGTCGCCGCGCACTACGCGCATACCGCGACCACCGCCGCCGCCGGAGGCTTTG
ATAATCACCGGATAACCAATGCGTTTAGCAATGGCACGGTTTTTATCCATATCGTCGCCC
AGCGGGCCGTCAGAACCCGGTACGCAAGGGA
>NC_002695.2_1 GCF_000008865.2.gbff  O157_ecoli  
CCCTTGCGTACCGGGTTCTGACGGCCCGCTGGGCGACGATATGGATAAAAACCGTGCCAT
TGCTAAACGCATTGGTTATCCGGTGATTATCAAAGCCTCCGGCGGCGGCGGTGGTCGCGG
TATGCGCGTAGTGCGCGGCGACGCTGAACTGGCACAATCCATCTCCATGACCCGTGCGGA
AGCGAAAGCTGCTTTCAGCAACGATATGGTT
>NZ_CP062739.1_1 GCF_017165115.1.gbff  O157_ecoli  
ACCATATCGTTGCTGAAAGCAGCTTTCGCTTCCGCACGGGTCATGGAGATGGATTGTGCC
AGTTCAGCGTCGCCGCGCACTACGCGCATACCGCGACCACCGCCGCCGCCGGAGGCTTTG
ATAATCACCGGATAACCAATGCGTTTAGCAATGGCACGGTTTTTATCCATATCGTCGCCC
AGCGGGCCGTCAGAACCCGGTACGCAAGGGA
>NZ_CP028306.1_1 GCF_003028735.1.gbff  K12_ecoli  
CCCTTGCGTACCGGGTTCTGACGGCCCGTTGGGCGACGATATGGATAAAAACCGTGCCAT
TGCTAAACGCATTGGTTATCCGGTGATTATCAAAGCCTCCGGCGGCGGCGGTGGTCGCGG
TATGCGCGTAGTGCGCGGCGACGCTGAACTGGCACAATCCATCTCCATGACCCGTGCGGA
AGCGAAAGCTGCTTTCAGCAACGATATGGTT
>NZ_CP089270.1_1 GCF_021184105.1.gbff  O157_ecoli  
ACCATATCGTTGCTGAAAGCAGCTTTCGCTTCCGCACGGGTCATGGAGATGGATTGTGCC
AGTTCAGCGTCGCCGCGCACTACGCGCATACCGCGACCACCGCCGCCGCCGGAGGCTTTG
ATAATCACCGGATAACCAATGCGTTTAGCAATGGCACGGTTTTTATCCATATCGTCGCCC
AGCGGGCCGTCAGAACCCGGTACGCAAGGGA
>NZ_CP038290.1_1 GCF_013167195.1.gbff  O157_ecoli  
ACCATATCGTTGCTGAAAGCAGCTTTCGCTTCCGCACGGGTCATGGAGATGGATTGTGCC
AGTTCAGCGTCGCCGCGCACTACGCGCATACCGCGACCACCGCCGCCGCCGGAGGCTTTG
ATAATCACCGGATAACCAATGCGTTTAGCAATGGCACGGTTTTTATCCATATCGTCGCCC
AGCGGGCCGTCAGAACCCGGTACGCAAGGGA
>NZ_CP062769.1_1 GCF_017165415.1.gbff  O157_ecoli  
ACCATATCGTTGCTGAAAGCAGCTTTCGCTTCCGCACGGGTCATGGAGATGGATTGTGCC
AGTTCAGCGTCGCCGCGCACTACGCGCATACCGCGACCACCGCCGCCGCCGGAGGCTTTG
ATAATCACCGGATAACCAATGCGTTTAGCAATGGCACGGTTTTTATCCATATCGTCGCCC
AGCGGGCCGTCAGAACCCGGTACGCAAGGGA
>NZ_CP028307.1_1 GCF_003028755.1.gbff  O157_ecoli  
CCCTTGCGTACCGGGTTCTGACGGCCCGTTGGGCGACGATATGGATAAAAACCGTGCCAT
TGCTAAACGCATTGGTTATCCGGTGATTATCAAAGCCTCCGGCGGCGGCGGTGGTCGCGG
TATGCGCGTAGTGCGCGGCGACGCTGAACTGGCACAATCCATCTCCATGACCCGTGCGGA
AGCGAAAGCTGCTTTCAGCAACGATATGGTT
>NZ_CP038351.1_1 GCF_013167615.1.gbff  O157_ecoli  
ACCATATCGTTGCTGAAAGCAGCTTTCGCTTCCGCACGGGTCATGGAGATGGATTGTGCC
AGTTCAGCGTCGCCGCGCACTACGCGCATACCGCGACCACCGCCGCCGCCGGAGGCTTTG
ATAATCACCGGATAACCAATGCGTTTAGCAATGGCACGGTTTTTATCCATATCGTCGCCC
AGCGGGCCGTCAGAACCCGGTACGCAAGGGA
>NZ_CP038369.1_1 GCF_013167755.1.gbff  O157_ecoli  
ACCATATCGTTGCTGAAAGCAGCTTTCGCTTCCGCACGGGTCATGGAGATGGATTGTGCC
AGTTCAGCGTCGCCGCGCACTACGCGCATACCGCGACCACCGCCGCCGCCGGAGGCTTTG
ATAATCACCGGATAACCAATGCGTTTAGCAATGGCACGGTTTTTATCCATATCGTCGCCC
AGCGGGCCGTCAGAACCCGGTACGCAAGGGA
>NZ_CP062758.1_1 GCF_017165335.1.gbff  O157_ecoli  
ACCATATCGTTGCTGAAAGCAGCTTTCGCTTCCGCACGGGTCATGGAGATGGATTGTGCC
AGTTCAGCGTCGCCGCGCACTACGCGCATACCGCGACCACCGCCGCCGCCGGAGGCTTTG
ATAATCACCGGATAACCAATGCGTTTAGCAATGGCACGGTTTTTATCCATATCGTCGCCC
AGCGGGCCGTCAGAACCCGGTACGCAAGGGA
>NZ_CP017442.1_1 GCF_001753565.1.gbff  O157_ecoli  
ACCATATCGTTGCTGAAAGCAGCTTTCGCTTCCGCACGGGTCATGGAGATGGATTGTGCC
AGTTCAGCGTCGCCGCGCACTACGCGCATACCGCGACCACCGCCGCCGCCGGAGGCTTTG
ATAATCACCGGATAACCAATGCGTTTAGCAATGGCACGGTTTTTATCCATATCGTCGCCC
AGCGGGCCGTCAGAACCCGGTACGCAAGGGA
>NZ_CP062708.1_1 GCF_017164835.1.gbff  O157_ecoli  
ACCATATCGTTGCTGAAAGCAGCTTTCGCTTCCGCACGGGTCATGGAGATGGATTGTGCC
AGTTCAGCGTCGCCGCGCACTACGCGCATACCGCGACCACCGCCGCCGCCGGAGGCTTTG
ATAATCACCGGATAACCAATGCGTTTAGCAATGGCACGGTTTTTATCCATATCGTCGCCC
AGCGGGCCGTCAGAACCCGGTACGCAAGGGA
>NZ_CP038398.1_1 GCF_013168035.1.gbff  O157_ecoli  
ACCATATCGTTGCTGAAAGCAGCTTTCGCTTCCGCACGGGTCATGGAGATGGATTGTGCC
AGTTCAGCGTCGCCGCGCACTACGCGCATACCGCGACCACCGCCGCCGCCGGAGGCTTTG
ATAATCACCGGATAACCAATGCGTTTAGCAATGGCACGGTTTTTATCCATATCGTCGCCC
AGCGGGCCGTCAGAACCCGGTACGCAAGGGA
