# Supplementary material for: SATIN: a micro and mini satellite mining tool of total genome and coding regions with analysis of perfect repeats polymorphism in coding regions
Source: BMC Bioinformatics. 2024 Jun 18;25:217. doi: 10.1186/s12859-024-05842-2 (PMC11186120; doi:10.1186/s12859-024-05842-2)
Supplement: Supplementary file 2 [file 12859_2024_5842_MOESM2_ESM.zip › Supplementary File2/SSR_SELECTION/TABLE_ECOLI_2_SSRs.xlsx]

## Sheet: Sheet1
Organism	ID	Serovar	Gene	SSR	Gene	SSR1	SSR2
Escherichia coli	GCF_020443995.1	O157	none	none	none	none	none
Escherichia coli	GCF_013167495.1	O157	accC	(CGG)4	yqeJ	(A)8	(A)9
Escherichia coli	GCF_013167695.1	O157	accC	(CGG)4	yqeJ	(A)8	(A)9
Escherichia coli	GCF_007922655.1	O157	accC	(CGG)4	yqeJ	(A)8	(A)9
Escherichia coli	GCF_000022225.1	O157	accC	(CGG)4	yqeJ	(A)8	(A)9
Escherichia coli	GCF_013168235.1	O157	accC	(CGG)4	yqeJ	(A)8	(A)9
Escherichia coli	GCF_016458905.1	O157	accC	(CGG)4	yqeJ	(A)8	(A)9
Escherichia coli	GCF_005037735.1	O157	accC	(CGG)4	yqeJ	(A)8	(A)9
Escherichia coli	GCF_017165015.1	O157	accC	(CGG)4	yqeJ	(A)8	(A)9
Escherichia coli	GCF_001651925.2	O157	accC	(CGG)4	yqeJ	(A)8	(A)9
Escherichia coli	GCF_020423185.1	O157	accC	(CGG)4	none	none	none
Escherichia coli	GCF_013168175.1	O157	accC	(CGG)4	yqeJ	(A)8	(A)9
Escherichia coli	GCF_000008865.2	O157	accC	(CGG)4	yqeJ	(A)8	(A)9
Escherichia coli	GCF_017165115.1	O157	accC	(CGG)4	yqeJ	(A)8	(A)9
Escherichia coli	GCF_021184105.1	O157	accC	(CGG)4	none	none	none
Escherichia coli	GCF_013167195.1	O157	accC	(CGG)4	yqeJ	(A)8	(A)9
Escherichia coli	GCF_017165415.1	O157	accC	(CGG)4	yqeJ	(A)8	(A)9
Escherichia coli	GCF_003028755.1	O157	accC	(CGG)4	none	none	none
Escherichia coli	GCF_013167615.1	O157	accC	(CGG)4	yqeJ	(A)8	(A)9
Escherichia coli	GCF_013167755.1	O157	accC	(CGG)4	yqeJ	(A)8	(A)9
Escherichia coli	GCF_017165335.1	O157	accC	(CGG)4	yqeJ	(A)8	(A)9
Escherichia coli	GCF_001753565.1	O157	accC	(CGG)4	yqeJ	(A)8	(A)9
Escherichia coli	GCF_017164835.1	O157	accC	(CGG)4	yqeJ	(A)8	(A)9
Escherichia coli	GCF_013168035.1	O157	accC	(CGG)4	yqeJ	(A)8	(A)9
Escherichia coli	GCF_029962285.1	O157	accC	(CGG)4	yqeJ	(A)8	(A)9
Escherichia coli	GCF_003719795.1	O157	none	none	yqeJ	(A)8	(A)9
Escherichia coli	GCF_000171935.1	O157	none	none	none	none	none
Escherichia coli	GCF_000171955.1	O157	none	none	none	none	none
Escherichia coli	GCF_000175735.1	O157	none	none	none	none	none
Escherichia coli	GCF_000192685.1	O157	none	none	none	none	none
Escherichia coli	GCF_000614085.2	O157	none	none	none	none	none
Escherichia coli	GCF_000615015.1	O157	none	none	none	none	none
Escherichia coli	GCF_000615865.2	O157	none	none	none	none	none
Escherichia coli	GCF_000616075.2	O157	none	none	none	none	none
Escherichia coli	GCF_000616445.2	O157	none	none	none	none	none
Escherichia coli	GCF_000616705.2	O157	none	none	none	none	none
Escherichia coli	GCF_000617725.2	O157	none	none	none	none	none
Escherichia coli	GCF_000618065.2	O157	none	none	none	none	none
Escherichia coli	GCF_000618245.1	O157	none	none	none	none	none
Escherichia coli	GCF_000618325.1	O157	none	none	none	none	none
Escherichia coli	GCF_000618445.1	O157	none	none	none	none	none
Escherichia coli	GCF_000618545.1	O157	none	none	none	none	none
Escherichia coli	GCF_000618765.1	O157	none	none	none	none	none
Escherichia coli	GCF_000618845.1	O157	none	none	none	none	none
Escherichia coli	GCF_000619365.1	O157	none	none	none	none	none
Escherichia coli	GCF_000948445.1	O157	none	none	none	none	none
Escherichia coli	GCF_002806745.1	O157	none	none	none	none	none
Escherichia coli	GCF_003307035.1	O157	none	none	none	none	none
Escherichia coli	GCF_003307115.1	O157	none	none	none	none	none
Escherichia coli	GCF_010915695.1	O157	none	none	none	none	none
Escherichia coli	GCF_013403045.1	O157	none	none	none	none	none
Escherichia coli	GCF_003028735.1	K12	accC	(CGG)4	none	none	none
Escherichia coli	GCF_025643455.1	K12	accC	(CGG)5	yqeJ	(A)8	(A)8
Escherichia coli	GCF_000800765.1	K12	accC	(CGG)5	yqeJ	(A)8	(A)8
Escherichia coli	GCF_000750555.1	K12	accC	(CGG)5	yqeJ	(A)8	(A)8
Escherichia coli	GCF_002843685.1	K12	accC	(CGG)5	yqeJ	(A)8	(A)8
Escherichia coli	GCF_002966145.1	K12	accC	(CGG)5	yqeJ	(A)8	(A)8
Escherichia coli	GCF_000974865.1	K12	accC	(CGG)5	yqeJ	(A)8	(A)8
Escherichia coli	GCF_025643475.1	K12	accC	(CGG)5	yqeJ	(A)8	(A)8
Escherichia coli	GCF_000005845.2	K12	accC	(CGG)5	yqeJ	(A)8	(A)8
Escherichia coli	GCF_000801205.1	K12	accC	(CGG)5	yqeJ	(A)8	(A)8
Escherichia coli	GCF_000974465.1	K12	accC	(CGG)5	yqeJ	(A)8	(A)8
Escherichia coli	GCF_001308065.1	K12	accC	(CGG)5	yqeJ	(A)8	(A)8
Escherichia coli	GCF_001566335.1	K12	accC	(CGG)5	yqeJ	(A)8	(A)8
Escherichia coli	GCF_000974885.1	K12	accC	(CGG)5	yqeJ	(A)8	(A)8
Escherichia coli	GCF_000010245.2	K12	accC	(CGG)5	yqeJ	(A)8	(A)8
Escherichia coli	GCF_000269645.1	K12	accC	(CGG)5	yqeJ	(A)8	(A)8
Escherichia coli	GCF_004355105.2	K12	accC	(CGG)5	yqeJ	(A)8	(A)8
Escherichia coli	GCF_000974405.1	K12	accC	(CGG)5	yqeJ	(A)8	(A)8
Escherichia coli	GCF_015291845.1	K12	accC	(CGG)5	yqeJ	(A)8	(A)8
Escherichia coli	GCF_000800215.1	K12	accC	(CGG)5	yqeJ	(A)8	(A)8
Escherichia coli	GCF_000499485.1	K12	accC	(CGG)5	yqeJ	(A)8	(A)8
Escherichia coli	GCF_025643415.1	K12	accC	(CGG)5	yqeJ	(A)8	(A)8
Escherichia coli	GCF_000974575.1	K12	accC	(CGG)5	yqeJ	(A)8	(A)8
Escherichia coli	GCF_000019425.1	K12	accC	(CGG)5	yqeJ	(A)8	(A)8
Escherichia coli	GCF_015534935.1	K12	accC	(CGG)5	yqeJ	(A)8	(A)8
Escherichia coli	GCF_015534955.1	K12	accC	(CGG)5	yqeJ	(A)8	(A)8
Escherichia coli	GCF_015534995.1	K12	accC	(CGG)5	yqeJ	(A)8	(A)8
Escherichia coli	GCF_025643435.1	K12	accC	(CGG)5	yqeJ	(A)8	(A)8
Escherichia coli	GCF_016811895.1	K12	accC	(CGG)5	yqeJ	(A)8	(A)8
Escherichia coli	GCF_000981485.1	K12	accC	(CGG)5	yqeJ	(A)8	(A)8
Escherichia coli	GCF_015534975.1	K12	accC	(CGG)5	yqeJ	(A)8	(A)8
Escherichia coli	GCF_001020945.2	K12	accC	(CGG)5	yqeJ	(A)8	(A)8
Escherichia coli	GCF_000974535.1	K12	accC	(CGG)5	yqeJ	(A)8	(A)8
Escherichia coli	GCF_000273425.1	K12	accC	(CGG)5	yqeJ	(A)8	(A)8
Escherichia coli	GCF_001878695.1	K12	accC	(CGG)5	yqeJ	(A)8	(A)8
Escherichia coli	GCF_000974505.1	K12	accC	(CGG)5	yqeJ	(A)8	(A)8
Escherichia coli	GCF_001544635.1	K12	accC	(CGG)5	yqeJ	(A)8	(A)8
Escherichia coli	GCF_015534855.1	K12	accC	(CGG)5	yqeJ	(A)8	(A)8
Escherichia coli	GCF_016811875.1	K12	accC	(CGG)5	yqeJ	(A)8	(A)8
Escherichia coli	GCF_000974825.1	K12	accC	(CGG)5	yqeJ	(A)8	(A)8
Escherichia coli	GCF_015535035.1	K12	accC	(CGG)5	yqeJ	(A)8	(A)8
Escherichia coli	GCF_016811855.1	K12	accC	(CGG)5	yqeJ	(A)8	(A)8
Escherichia coli	GCF_003627195.1	K12	accC	(CGG)5	yqeJ	(A)8	(A)8
Escherichia coli	GCF_904425475.1	K12	accC	(CGG)5	yqeJ	(A)8	(A)8
Escherichia coli	GCF_015535015.1	K12	accC	(CGG)5	yqeJ	(A)8	(A)8
Escherichia coli	GCF_009832885.1	K12	accC	(CGG)5	yqeJ	(A)8	(A)8
Escherichia coli	GCF_000022345.1	K12	accC	(CGG)5	yqeJ	(A)8	(A)8
Escherichia coli	GCF_000146735.1	K12	accC	(CGG)5	none	none	none
Escherichia coli	GCF_001021005.2	K12	accC	(CGG)5	yqeJ	(A)8	(A)8
Escherichia coli	GCF_001559675.1	K12	accC	(CGG)5	yqeJ	(A)8	(A)8
Escherichia coli	GCF_001559655.1	K12	accC	(CGG)5	yqeJ	(A)8	(A)8
