# Supplementary material for: SATIN: a micro and mini satellite mining tool of total genome and coding regions with analysis of perfect repeats polymorphism in coding regions
Source: BMC Bioinformatics. 2024 Jun 18;25:217. doi: 10.1186/s12859-024-05842-2 (PMC11186120; doi:10.1186/s12859-024-05842-2)
Supplement: Supplementary file 2 [file 12859_2024_5842_MOESM2_ESM.zip › Supplementary File2/STAT/SSR_AOV_sig.csv]

		AOV	AOV	AOV	AOV	AOV	SHAPIRO-WILK	SHAPIRO-WILK	KRUSKAL-WALLIS	KRUSKAL-WALLIS	SSR-IN-GENOMES
SSR	Gene	Pr(>F)	F_value	Mean_Sq	Sum_Sq	Df	W	P-value	chi_squared	p_value	SSR_sum
(CAG)4	mukF	6.0458595641336792852e-12	60.87	7.686	7.686	1	0.5578	5.0323358178475297201e-16	1	6.3323978321479591516e-10	74
(GGCGCT)3	sbcC	7.2296998192309023774e-17	101.3	12.71	12.71	1	0.6329	1.340694008320111716e-14	1	1.0156416182179092325e-12	46
(T)8	espB	1.2941483410931562486e-08	38.4	5.647	5.647	1	0.536	2.0920056434054874262e-16	1	6.1201001205767593204e-08	24
(A)8	ydeI	3.6346661951906770519e-10	48.42	6.627	6.627	1	0.5578	5.0323358178475297201e-16	1	9.4475276969826201128e-09	74
(A)8	escR	1.2941483410931463225e-08	38.4	5.647	5.647	1	0.536	2.0920056434054874262e-16	1	6.1201001205767593204e-08	24
(A)8	mlaD	2.6572399263719532537e-11	56.25	7.147	7.147	1	0.5503	3.7121894919786201056e-16	1	1.6403540888495677998e-09	75
(GCG)4	nrdE	1.0808218708323294788e-10	52	6.627	6.627	1	0.5424	2.7030962738735989872e-16	1	4.1488027637468298469e-09	76
(CTG)4	cysT	1.3558288805139970413e-09	44.64	6.127	6.127	1	0.5503	3.7121894919786201056e-16	1	2.360456967438333685e-08	75
(TGGC)3	ybaN	1.0808218708323294788e-10	52	6.627	6.627	1	0.5424	2.7030962738735989872e-16	1	4.1488027637468298469e-09	76
(CCAA)3	intA	1.4472163679763809871e-72	2500	24.51	24.51	1	0.6363	1.5702951746824650831e-14	1	6.5402740026612278503e-23	50
(A)9	yibA	1.4472163679763809871e-72	2500	24.51	24.51	1	0.6363	1.5702951746824650831e-14	1	6.5402740026612278503e-23	50
(GCG)4	nepI	4.8644000803886121595e-09	41.07	5.186	5.186	1	0.5161	9.644605644678213126e-17	1	5.8724014134431329948e-08	23
(G)8	xylB	1.2459147303178375228e-08	38.5	5.647	5.647	1	0.5578	5.0323358178475297201e-16	1	1.1656992601150789599e-07	74
(A)8	rfbE	1.2941483410931319295e-08	38.4	5.647	5.647	1	0.536	2.0920056434054874262e-16	1	6.1201001205767593204e-08	24
(GGT)4	yjhF	6.408456293611385283e-58	1225	23.54	23.54	1	0.6358	1.5395519383714141598e-14	1	4.3216634770321862575e-22	49
(GCTG)3	rsmD	1.0808218708323294788e-10	52	6.627	6.627	1	0.5424	2.7030962738735989872e-16	1	4.1488027637468298469e-09	76
(T)8	nanX	1.4472163679763809871e-72	2500	24.51	24.51	1	0.6363	1.5702951746824650831e-14	1	6.5402740026612278503e-23	50
(A)8	cesAB	1.5399182494868708873e-08	37.93	4.745	4.745	1	0.5063	6.6594216077841787632e-17	1	1.362757546561921128e-07	22
(T)9	wbbJ	1.4472163679763809871e-72	2500	24.51	24.51	1	0.6363	1.5702951746824650831e-14	1	6.5402740026612278503e-23	50
(TGGC)3	ydbH	1.4472163679763809871e-72	2500	24.51	24.51	1	0.6363	1.5702951746824650831e-14	1	6.5402740026612278503e-23	50
(A)8	nleA	1.5399182494868708873e-08	37.93	4.745	4.745	1	0.5063	6.6594216077841787632e-17	1	1.362757546561921128e-07	22
(GCG)4	yhaJ	1.4472163679759690317e-72	2500	24.51	24.51	1	0.6363	1.5702951746824972687e-14	1	6.5402740026612278503e-23	52
(C)8	gsiA	2.6572399263719532537e-11	56.25	7.147	7.147	1	0.5503	3.7121894919786201056e-16	1	1.6403540888495677998e-09	75
(TTAC)3	folM	2.6572399263719532537e-11	56.25	7.147	7.147	1	0.5503	3.7121894919786201056e-16	1	1.6403540888495677998e-09	75
(CACT)3	yahE	2.4197521183592806451e-05	19.62	3.539	3.539	1	0.5779	1.1606540840017364509e-15	1	4.699449923751599647e-05	71
(T)8	wbbK	4.7866956109499778023e-50	822.4	24.51	24.51	1	0.6708	8.4998549059551179181e-14	1	6.5461129767852209347e-22	50
(TGC)4	asnA	2.6572399263719532537e-11	56.25	7.147	7.147	1	0.5503	3.7121894919786201056e-16	1	1.6403540888495677998e-09	75
(CCAG)3	uvrC	1.4472163679759690317e-72	2500	24.51	24.51	1	0.6363	1.5702951746824972687e-14	1	6.5402740026612278503e-23	52
(T)8	wzy	2.8312807718905847571e-07	30.33	23.54	23.54	1	0.5787	1.2003626751984901794e-15	1	1.1836966389408642382e-07	57
(TGG)4	envC	2.6572399263719532537e-11	56.25	7.147	7.147	1	0.5503	3.7121894919786201056e-16	1	1.6403540888495677998e-09	75
(A)8	kdpD	4.375790442256708319e-25	193.1	20.75	20.75	1	0.6629	5.7011932864825427988e-14	1	2.7411605982995159053e-20	52
(GTG)4	kdpD	1.0522099464074886718e-10	52.08	26.51	26.51	1	0.564	6.5022046497478589324e-16	1	5.4485616576751514023e-09	150
(TGG)4	kdpB	1.4472163679759690317e-72	2500	24.51	24.51	1	0.6363	1.5702951746824972687e-14	1	6.5402740026612278503e-23	52
(T)8	rlmI	6.0458595641336792852e-12	60.87	7.686	7.686	1	0.5578	5.0323358178475297201e-16	1	6.3323978321479591516e-10	74
(T)8	mcrB	7.3275178565794113839e-33	318.7	20.75	20.75	1	0.6644	6.1465960006693185595e-14	1	5.792152022434100795e-19	46
(A)8	nanY	1.4472163679763809871e-72	2500	24.51	24.51	1	0.6363	1.5702951746824650831e-14	1	6.5402740026612278503e-23	50
(A)8	espY4	1.2941483410931562486e-08	38.4	5.647	5.647	1	0.536	2.0920056434054874262e-16	1	6.1201001205767593204e-08	24
(CAGAGT)4	tssH	7.1490365909747030908e-04	12.2	0.9804	0.9804	1	0.3386	2.3233851891810187809e-19	1	9.2186900912540764314e-04	10
(TGGC)3	flgF	1.4472163679759690317e-72	2500	24.51	24.51	1	0.6363	1.5702951746824972687e-14	1	6.5402740026612278503e-23	52
(CAT)4	gyrB	2.6572399263719532537e-11	56.25	7.147	7.147	1	0.5503	3.7121894919786201056e-16	1	1.6403540888495677998e-09	75
(TGC)4	qseE	1.4542628376450498178e-09	44.44	5.647	5.647	1	0.5253	1.3780051293717574082e-16	1	2.4800240248455073159e-08	24
(CGC)4	coaBC	9.0785227891128609588e-11	52.52	7.147	7.147	1	0.5649	6.7346221936082258845e-16	1	3.6916953585057093801e-09	73
(A)8	ydcK	3.6346661951907432263e-10	48.42	6.627	6.627	1	0.5578	5.0323358178475297201e-16	1	9.4475276969826201128e-09	74
(A)8	srlE	1.4472163679763809871e-72	2500	24.51	24.51	1	0.6363	1.5702951746824650831e-14	1	6.5402740026612278503e-23	50
(G)8	yfiH	1.4472163679759690317e-72	2500	24.51	24.51	1	0.6363	1.5702951746824972687e-14	1	6.5402740026612278503e-23	52
(GCA)4	aroA	6.0458595641336792852e-12	60.87	7.686	7.686	1	0.5578	5.0323358178475297201e-16	1	6.3323978321479591516e-10	74
(GAT)4	allD	1.0808218708323294788e-10	52	6.627	6.627	1	0.5424	2.7030962738735989872e-16	1	4.1488027637468298469e-09	76
(TTGT)3	yfbS	1.3558288805138446333e-09	44.64	6.127	6.127	1	0.5503	3.7121894919790515139e-16	1	2.360456967438333685e-08	27
(T)8	ybjL	2.6572399263719532537e-11	56.25	7.147	7.147	1	0.5503	3.7121894919786201056e-16	1	1.6403540888495677998e-09	75
(CCG)4	symE	1.0808218708323100917e-10	52	6.627	6.627	1	0.5424	2.7030962738733218998e-16	1	4.1488027637468298469e-09	26
(CGG)4	csgA	1.6306345860495866839e-57	1200	23.54	23.54	1	0.6364	1.5806800331582001713e-14	1	4.6468769303113816362e-22	51
(A)8	glpK	2.6572399263719532537e-11	56.25	7.147	7.147	1	0.5503	3.7121894919786201056e-16	1	1.6403540888495677998e-09	75
(TGGC)3	ppx	4.0955097671933987885e-10	48.08	6.127	6.127	1	0.5341	1.9427646746073200147e-16	1	1.0255511976489696542e-08	77
(A)8	lhr	3.6346661951907039353e-10	48.42	6.627	6.627	1	0.5578	5.0323358178475297201e-16	1	9.4475276969826201128e-09	74
(T)8	waaL	1.6306345860495405566e-57	1201	23.54	23.54	1	0.6364	1.5806800331582001713e-14	1	4.6468769303113816362e-22	51
(T)8	espL4	2.0058675279734111685e-01	1.66	3.539	3.539	1	0.5896	1.9167853330297786556e-15	1	8.4398793114332318083e-04	175
(CTG)4	amiB	1.4472163679759690317e-72	2500	24.51	24.51	1	0.6363	1.5702951746824972687e-14	1	6.5402740026612278503e-23	52
(A)8	bglB	1.4472163679763809871e-72	2500	24.51	24.51	1	0.6363	1.5702951746824650831e-14	1	6.5402740026612278503e-23	50
(TGGC)3	rsxD	2.6572399263719532537e-11	56.25	7.147	7.147	1	0.5503	3.7121894919786201056e-16	1	1.6403540888495677998e-09	75
(A)8	espL	1.5399182494868708873e-08	37.93	18.98	18.98	1	0.5063	6.6594216077841787632e-17	1	1.362757546561921128e-07	44
(TGCG)3	alaS	1.0808218708323294788e-10	52	6.627	6.627	1	0.5424	2.7030962738735989872e-16	1	4.1488027637468298469e-09	76
(TCT)4	ahpC	1.2180426652099202887e-09	44.95	6.627	6.627	1	0.5984	2.8092233714982986095e-15	1	1.9344267495727822514e-08	76
(TGC)4	cpdA	2.6572399263719532537e-11	56.25	7.147	7.147	1	0.5503	3.7121894919786201056e-16	1	1.6403540888495677998e-09	75
(A)9	creC	1.6359668258793054019e-49	800	22.59	22.59	1	0.6351	1.4896570027414387481e-14	1	2.6647059622874825124e-21	48
(A)9	yghB	2.6572399263719532537e-11	56.25	7.147	7.147	1	0.5503	3.7121894919786201056e-16	1	1.6403540888495677998e-09	75
(A)9	yqeJ	1.5399182494867686478e-08	37.93	4.745	4.745	1	0.5063	6.6594216077841787632e-17	1	1.362757546561921128e-07	22
(A)8	yqeJ	8.9995717247187627021e-31	280.4	56.63	56.63	1	0.7429	4.5076077708232035423e-12	1	5.3424874805797313468e-19	120
(T)9	ytiD	1.3335552650546834553e-06	26.48	4.745	4.745	1	0.5947	2.3861619184632091788e-15	1	4.2612225100082328256e-06	68
(GAA)4	stpA	1.0808218708323294788e-10	52	6.627	6.627	1	0.5424	2.7030962738735989872e-16	1	4.1488027637468298469e-09	76
(GCA)4	ybgQ	1.4472163679759690317e-72	2500	24.51	24.51	1	0.6363	1.5702951746824972687e-14	1	6.5402740026612278503e-23	52
(A)8	lyxK	1.4472163679763809871e-72	2500	24.51	24.51	1	0.6363	1.5702951746824650831e-14	1	6.5402740026612278503e-23	50
(CAGG)3	atoS	1.4472163679763809871e-72	2500	24.51	24.51	1	0.6363	1.5702951746824650831e-14	1	6.5402740026612278503e-23	50
(TGGC)3	rcdB	2.6572399263721642493e-11	56.25	7.147	7.147	1	0.5503	3.7121894919786201056e-16	1	1.6403540888495677998e-09	75
(A)8	yoaC	1.3558288805139331416e-09	44.64	6.127	6.127	1	0.5503	3.7121894919786201056e-16	1	2.360456967438333685e-08	75
(GAT)4	atpG	2.6572399263719532537e-11	56.25	7.147	7.147	1	0.5503	3.7121894919786201056e-16	1	1.6403540888495677998e-09	75
(CGCC)3	msrP	1.4472163679763809871e-72	2500	24.51	24.51	1	0.6363	1.5702951746824650831e-14	1	6.5402740026612278503e-23	50
(A)8	appY	8.6927076203466234397e-49	770.5	100	100	1	0.6861	1.8665347636510910877e-13	1	9.6830699504896183724e-22	101
(A)8	comR	6.0458595641331348324e-12	60.87	7.686	7.686	1	0.5578	5.0323358178475297201e-16	1	6.3323978321479591516e-10	74
(T)8	nleL	3.8971529262792744715e-08	35.46	5.186	5.186	1	0.5254	1.3844969703412201261e-16	1	1.4139174720800996567e-07	23
(GCC)4	acrE	2.6572399263719532537e-11	56.25	7.147	7.147	1	0.5503	3.7121894919786201056e-16	1	1.6403540888495677998e-09	75
(GCTG)3	glyS	1.0808218708323294788e-10	52	6.627	6.627	1	0.5424	2.7030962738735989872e-16	1	4.1488027637468298469e-09	76
(GGCG)3	ydiY	2.6572399263719532537e-11	56.25	7.147	7.147	1	0.5503	3.7121894919786201056e-16	1	1.6403540888495677998e-09	75
(CTGG)3	lepB	4.0955097671933987885e-10	48.08	6.127	6.127	1	0.5341	1.9427646746073200147e-16	1	1.0255511976489696542e-08	77
(AGTC)3	yfhH	4.0955097671933987885e-10	48.08	6.127	6.127	1	0.5341	1.9427646746073200147e-16	1	1.0255511976489696542e-08	77
(AAC)4	bax	3.6346661951907432263e-10	48.42	6.627	6.627	1	0.5578	5.0323358178475297201e-16	1	9.4475276969826201128e-09	74
(A)8	uup	1.5399182494867686478e-08	37.93	4.745	4.745	1	0.5063	6.6594216077841787632e-17	1	1.362757546561921128e-07	22
(GATT)3	mnmC	4.095509767193250413e-10	48.08	6.127	6.127	1	0.5341	1.9427646746071489305e-16	1	1.0255511976489696542e-08	25
(GTTG)3	ynbE	4.8644000803886121595e-09	41.07	5.186	5.186	1	0.5161	9.644605644678213126e-17	1	5.8724014134431329948e-08	23
(TGGCGC)3	mutL	1.4542628376452189762e-09	44.44	5.647	5.647	1	0.5253	1.3780051293716353813e-16	1	2.4800240248455073159e-08	78
(T)8	cesD2	3.8971529262792744715e-08	35.46	5.186	5.186	1	0.5254	1.3844969703412201261e-16	1	1.4139174720800996567e-07	23
(A)8	yehI	5.5267853728310607131e-49	778.4	22.59	22.59	1	0.6363	1.5702951746824650831e-14	1	3.0640010838921071736e-21	50
(T)8	ipbA	4.0478657222282979729e-08	35.36	6.627	6.627	1	0.5241	1.3153196257080029695e-16	1	2.597167595704920439e-08	26
(A)8	arfB	1.6306345860495866839e-57	1201	23.54	23.54	1	0.6364	1.5806800331582001713e-14	1	4.6468769303113816362e-22	51
(A)8	glf	1.4472163679763809871e-72	2500	24.51	24.51	1	0.6363	1.5702951746824650831e-14	1	6.5402740026612278503e-23	50
(G)9	hflC	1.0808218708323100917e-10	52	6.627	6.627	1	0.5424	2.7030962738733218998e-16	1	4.1488027637468298469e-09	26
(A)8	yeeJ	1.4472163679763809871e-72	2500	24.51	24.51	1	0.6363	1.5702951746824650831e-14	1	6.5402740026612278503e-23	50
(CTA)4	leuL	8.1447806539042195678e-09	39.66	6.127	6.127	1	0.5779	1.1606540840017364509e-15	1	8.5374570141196260127e-08	71
(A)8	yfjH	7.6283946776800236923e-68	1992	96.09	96.09	1	0.6423	2.0901695009170301862e-14	1	1.0246859009496664333e-22	99
(TGCC)3	lysR	1.0808218708323294788e-10	52	6.627	6.627	1	0.5424	2.7030962738735989872e-16	1	4.1488027637468298469e-09	76
(A)8	bepA	1.0808218708323294788e-10	52	6.627	6.627	1	0.5424	2.7030962738735989872e-16	1	4.1488027637468298469e-09	76
(TGG)4	fetB	1.4472163679759690317e-72	2500	24.51	24.51	1	0.6363	1.5702951746824972687e-14	1	6.5402740026612278503e-23	52
(A)8	yfjI	1.4472163679763809871e-72	2500	24.51	24.51	1	0.6363	1.5702951746824650831e-14	1	6.5402740026612278503e-23	50
(GTC)4	purA	1.4542628376452189762e-09	44.44	5.647	5.647	1	0.5253	1.3780051293716353813e-16	1	2.4800240248455073159e-08	78
(A)8	elaD	1.8287509731517024375e-78	3311	96.09	96.09	1	0.6548	3.8172649320943085651e-14	1	4.0647665547617261328e-23	103
(TGGC)3	yieL	1.4472163679763809871e-72	2500	24.51	24.51	1	0.6363	1.5702951746824650831e-14	1	6.5402740026612278503e-23	50
(GCCA)3	sodC	2.6572399263719532537e-11	56.25	7.147	7.147	1	0.5503	3.7121894919786201056e-16	1	1.6403540888495677998e-09	75
(A)8	escP	1.5399182494868708873e-08	37.93	4.745	4.745	1	0.5063	6.6594216077841787632e-17	1	1.362757546561921128e-07	22
(T)8	ymcE	4.6331097155426311556e-08	35	4.324	4.324	1	0.4961	4.5352815239578694631e-17	1	3.1019318780960019928e-07	21
(A)8	argF	1.2430812871954449781e-32	314.3	18.98	18.98	1	0.6295	1.144922114542743648e-14	1	2.0715794419594385371e-18	44
(A)8	msrB	4.082237141252617217e-09	41.56	6.127	6.127	1	0.5911	2.0418838565122905866e-15	1	2.4924121698332820246e-08	77
(T)8	pyrL	4.864400080388770151e-09	41.07	5.186	5.186	1	0.5161	9.6446056446786396039e-17	1	5.8724014134431329948e-08	79
(CTT)4	corA	2.6572399263719532537e-11	56.25	7.147	7.147	1	0.5503	3.7121894919786201056e-16	1	1.6403540888495677998e-09	75
(CGG)5	ftsZ	4.0955097671933987885e-10	48.08	6.127	6.127	1	0.5341	1.9427646746073200147e-16	1	1.0255511976489696542e-08	77
(A)8	rhlB	2.6572399263719532537e-11	56.25	7.147	7.147	1	0.5503	3.7121894919786201056e-16	1	1.6403540888495677998e-09	75
(CAGC)3	rbsB	2.6572399263719532537e-11	56.25	7.147	7.147	1	0.5503	3.7121894919786201056e-16	1	1.6403540888495677998e-09	75
(A)8	racC	1.3885422252400374084e-38	444.5	20.75	20.75	1	0.6351	1.4896570027414387481e-14	1	1.0825888433930735208e-19	48
(TGC)4	metQ	4.0955097671933987885e-10	48.08	6.127	6.127	1	0.5341	1.9427646746073200147e-16	1	1.0255511976489696542e-08	77
(ATG)4	ydhK	6.0458595641336792852e-12	60.87	7.686	7.686	1	0.5578	5.0323358178475297201e-16	1	6.3323978321479591516e-10	74
(A)8	rfaL	1.5399182494868708873e-08	37.93	4.745	4.745	1	0.5063	6.6594216077841787632e-17	1	1.362757546561921128e-07	22
(GCTG)3	ygiB	2.6572399263719532537e-11	56.25	7.147	7.147	1	0.5503	3.7121894919786201056e-16	1	1.6403540888495677998e-09	75
(A)8	allC	4.8644000803886121595e-09	41.07	5.186	5.186	1	0.5161	9.644605644678213126e-17	1	5.8724014134431329948e-08	23
(CGG)4	ilvA	2.6572399263719532537e-11	56.25	7.147	7.147	1	0.5503	3.7121894919786201056e-16	1	1.6403540888495677998e-09	75
(A)8	fliJ	6.408456293611385283e-58	1225	23.54	23.54	1	0.6358	1.5395519383714141598e-14	1	4.3216634770321862575e-22	49
(A)8	ecpA	1.693107839940572537e-07	31.64	5.186	5.186	1	0.5779	1.1606540840017364509e-15	1	8.352143641027712228e-07	71
(CTGG)3	glyA	4.0955097671933987885e-10	48.08	6.127	6.127	1	0.5341	1.9427646746073200147e-16	1	1.0255511976489696542e-08	77
(T)8	escQ	1.5399182494868708873e-08	37.93	4.745	4.745	1	0.5063	6.6594216077841787632e-17	1	1.362757546561921128e-07	22
(T)8	yhfZ	6.408456293611385283e-58	1225	23.54	23.54	1	0.6358	1.5395519383714141598e-14	1	4.3216634770321862575e-22	49
(ACTGGC)3	lldP	3.6540660349705968589e-07	29.69	3.539	3.539	1	0.4739	2.0158949523992351986e-17	1	1.5216119465591547144e-06	19
(A)8	yqiH	5.5267853728310607131e-49	778.4	22.59	22.59	1	0.6363	1.5702951746824650831e-14	1	3.0640010838921071736e-21	50
(A)8	rzpQ	1.4472163679763809871e-72	2500	24.51	24.51	1	0.6363	1.5702951746824650831e-14	1	6.5402740026612278503e-23	50
(A)8	ydeM	2.6572399263719532537e-11	56.25	7.147	7.147	1	0.5503	3.7121894919786201056e-16	1	1.6403540888495677998e-09	75
(CGG)4	accC	1.5612614640023397125e-08	37.89	5.186	5.186	1	0.5341	1.9427646746071489305e-16	1	1.3766876824511803945e-07	25
(CGG)5	accC	1.4472163679763809871e-72	2500	24.51	24.51	1	0.6363	1.5702951746824650831e-14	1	6.5402740026612278503e-23	50
(AGCC)3	slyX	1.0808218708323294788e-10	52	6.627	6.627	1	0.5424	2.7030962738735989872e-16	1	4.1488027637468298469e-09	76
(ATG)4	espD	4.8644000803886121595e-09	41.07	5.186	5.186	1	0.5161	9.644605644678213126e-17	1	5.8724014134431329948e-08	23
(TTGG)3	espD	4.8644000803886121595e-09	41.07	5.186	5.186	1	0.5161	9.644605644678213126e-17	1	5.8724014134431329948e-08	23
(A)8	paa	1.5399182494867623612e-08	37.93	4.745	4.745	1	0.5063	6.6594216077841787632e-17	1	1.362757546561921128e-07	22
(CGG)4	nrdI	1.0808218708323294788e-10	52	6.627	6.627	1	0.5424	2.7030962738735989872e-16	1	4.1488027637468298469e-09	76
(TCAA)3	dinJ	2.6572399263719532537e-11	56.25	7.147	7.147	1	0.5503	3.7121894919786201056e-16	1	1.6403540888495677998e-09	75
(T)8	iatD	4.0955097671933238253e-10	48.08	24.51	24.51	1	0.5341	1.9427646746071489305e-16	1	1.0255511976489696542e-08	50
(C)8	iatD	4.8644000803886121595e-09	41.07	5.186	5.186	1	0.5161	9.644605644678213126e-17	1	5.8724014134431329948e-08	23
(TGGC)3	dsdA	4.0955097671933987885e-10	48.08	6.127	6.127	1	0.5341	1.9427646746073200147e-16	1	1.0255511976489696542e-08	77
(A)8	csqR	6.0458595641331348324e-12	60.87	7.686	7.686	1	0.5578	5.0323358178475297201e-16	1	6.3323978321479591516e-10	74
(A)8	eae	4.8644000803886121595e-09	41.07	5.186	5.186	1	0.5161	9.644605644678213126e-17	1	5.8724014134431329948e-08	23
(TTG)4	adhE	1.4472163679759690317e-72	2500	24.51	24.51	1	0.6363	1.5702951746824972687e-14	1	6.5402740026612278503e-23	52
(T)8	yqaA	1.0808218708323294788e-10	52	6.627	6.627	1	0.5424	2.7030962738735989872e-16	1	4.1488027637468298469e-09	76
(CTG)4	rplL	2.6572399263719532537e-11	56.25	7.147	7.147	1	0.5503	3.7121894919786201056e-16	1	1.6403540888495677998e-09	75
(A)8	fadH	3.6346661951907039353e-10	48.42	6.627	6.627	1	0.5578	5.0323358178475297201e-16	1	9.4475276969826201128e-09	74
(AAAC)3	lptA	2.6572399263719532537e-11	56.25	7.147	7.147	1	0.5503	3.7121894919786201056e-16	1	1.6403540888495677998e-09	75
(T)8	ydbD	4.8644000803886121595e-09	41.07	5.186	5.186	1	0.5161	9.644605644678213126e-17	1	5.8724014134431329948e-08	23
(GC)6	mhpR	1.4263784753276041455e-06	26.31	4.324	4.324	1	0.5649	6.7346221936082258845e-16	1	4.4986964599279201295e-06	73
(CTT)4	msbA	1.4472163679759690317e-72	2500	24.51	24.51	1	0.6363	1.5702951746824972687e-14	1	6.5402740026612278503e-23	52
(ACC)4	ydiK	1.4472163679759690317e-72	2500	24.51	24.51	1	0.6363	1.5702951746824972687e-14	1	6.5402740026612278503e-23	52
(GGC)4	ftsI	1.4472163679759690317e-72	2500	24.51	24.51	1	0.6363	1.5702951746824972687e-14	1	6.5402740026612278503e-23	52
(GAT)4	fadD	1.4472163679759690317e-72	2500	24.51	24.51	1	0.6363	1.5702951746824972687e-14	1	6.5402740026612278503e-23	52
(T)8	cesL	1.5399182494868708873e-08	37.93	4.745	4.745	1	0.5063	6.6594216077841787632e-17	1	1.362757546561921128e-07	22
(CAAC)3	fhuF	3.6346661951907432263e-10	48.42	6.627	6.627	1	0.5578	5.0323358178470199187e-16	1	9.4475276969826201128e-09	28
(ACC)4	prkB	1.0808218708323294788e-10	52	6.627	6.627	1	0.5424	2.7030962738735989872e-16	1	4.1488027637468298469e-09	76
(GTC)4	bcsB	1.4472163679759690317e-72	2500	24.51	24.51	1	0.6363	1.5702951746824972687e-14	1	6.5402740026612278503e-23	52
(A)8	waaZ	6.408456293611385283e-58	1225	23.54	23.54	1	0.6358	1.5395519383714141598e-14	1	4.3216634770321862575e-22	49
(ATT)4	ygcN	1.0808218708323294788e-10	52	6.627	6.627	1	0.5424	2.7030962738735989872e-16	1	4.1488027637468298469e-09	76
(GCGA)3	wcaJ	2.6572399263719532537e-11	56.25	7.147	7.147	1	0.5503	3.7121894919786201056e-16	1	1.6403540888495677998e-09	75
(ACC)4	eutA	4.0955097671933987885e-10	48.08	6.127	6.127	1	0.5341	1.9427646746073200147e-16	1	1.0255511976489696542e-08	77
(A)8	ydcR	2.6572399263719532537e-11	56.25	7.147	7.147	1	0.5503	3.7121894919786201056e-16	1	1.6403540888495677998e-09	75
(A)8	ybiO	2.6572399263719532537e-11	56.25	7.147	7.147	1	0.5503	3.7121894919786201056e-16	1	1.6403540888495677998e-09	75
(GGC)4	livM	1.4542628376450659478e-09	44.44	5.647	5.647	1	0.5253	1.3780051293717574082e-16	1	2.4800240248455073159e-08	24
(GCGG)3	tagH	1.5399182494868708873e-08	37.93	4.745	4.745	1	0.5063	6.6594216077841787632e-17	1	1.362757546561921128e-07	22
(TGGC)3	cdaR	4.7400843306156147864e-09	41.14	5.647	5.647	1	0.5424	2.7030962738735989872e-16	1	5.7636325057096070753e-08	76
(GCTG)3	murA	9.0785227891126981076e-11	52.52	7.147	7.147	1	0.5649	6.7346221936082258845e-16	1	3.6916953585057093801e-09	73
(T)8	yjgN	4.8674269351698448587e-08	34.87	4.745	4.745	1	0.5253	1.3780051293716353813e-16	1	3.2196735162813606547e-07	78
(TGA)4	cadA	1.4542628376452189762e-09	44.44	5.647	5.647	1	0.5253	1.3780051293716353813e-16	1	2.4800240248455073159e-08	78
(GCA)4	ureC	1.5399182494867623612e-08	37.93	4.745	4.745	1	0.5063	6.6594216077841787632e-17	1	1.362757546561921128e-07	22
(A)8	waaU	1.1766026837742321736e-43	587.5	21.66	21.66	1	0.6342	1.4225329345024912699e-14	1	1.5389943465223770803e-20	47
(CCAG)3	nanK	2.6572399263719532537e-11	56.25	7.147	7.147	1	0.5503	3.7121894919786201056e-16	1	1.6403540888495677998e-09	75
(CTG)4	mreC	2.6572399263719532537e-11	56.25	7.147	7.147	1	0.5503	3.7121894919786201056e-16	1	1.6403540888495677998e-09	75
(GTG)4	yghX	4.0779488787975872043e-07	29.41	3.922	3.922	1	0.5063	6.6594216077841787632e-17	1	1.6587751617470471704e-06	22
(T)8	cadC	1.4542628376452189762e-09	44.44	5.647	5.647	1	0.5253	1.3780051293716353813e-16	1	2.4800240248455073159e-08	78
(T)8	yfjW	1.4472163679763809871e-72	2500	24.51	24.51	1	0.6363	1.5702951746824650831e-14	1	6.5402740026612278503e-23	50
(ATTC)3	yfjW	1.4472163679763809871e-72	2500	24.51	24.51	1	0.6363	1.5702951746824650831e-14	1	6.5402740026612278503e-23	50
(A)8	panB	3.281798850902925319e-08	35.91	5.647	5.647	1	0.5984	2.8092233714982986095e-15	1	1.1988979378548376175e-07	76
(T)8	yhjY	4.082237141252617217e-09	41.56	6.127	6.127	1	0.5911	2.0418838565122905866e-15	1	2.4924121698332820246e-08	77
(A)8	pgrR	2.6572399263719532537e-11	56.25	7.147	7.147	1	0.5503	3.7121894919786201056e-16	1	1.6403540888495677998e-09	75
(CAT)4	proY	4.0955097671933987885e-10	48.08	6.127	6.127	1	0.5341	1.9427646746073200147e-16	1	1.0255511976489696542e-08	77
(A)8	yfcU	1.6306345860495866839e-57	1200	23.54	23.54	1	0.6364	1.5806800331582001713e-14	1	4.6468769303113816362e-22	51
(ACG)4	yfaZ	4.0955097671933987885e-10	48.08	6.127	6.127	1	0.5341	1.9427646746073200147e-16	1	1.0255511976489696542e-08	77
(GTC)4	ygfK	2.6572399263719532537e-11	56.25	7.147	7.147	1	0.5503	3.7121894919786201056e-16	1	1.6403540888495677998e-09	75
(T)8	wbbL	1.4472163679763809871e-72	2500	24.51	24.51	1	0.6363	1.5702951746824650831e-14	1	6.5402740026612278503e-23	50
(ATA)4	wbbL	1.4472163679763809871e-72	2500	24.51	24.51	1	0.6363	1.5702951746824650831e-14	1	6.5402740026612278503e-23	50
(AAC)5	tir	1.3298448974019103882e-07	32.26	3.922	3.922	1	0.4853	3.0455382044707627201e-17	1	6.9312617240219755178e-07	20
(A)8	tir	4.8644000803886121595e-09	41.07	5.186	5.186	1	0.5161	9.644605644678213126e-17	1	5.8724014134431329948e-08	23
(ACTACA)3	tir	1.6095060181114877553e-04	15.38	1.412	1.412	1	0.3749	7.160192284722916615e-19	1	2.4283935263603472258e-04	12
(A)8	elfC	1.2634764568050433995e-12	65.91	8.245	8.245	1	0.5649	6.7346221936082258845e-16	1	2.384296127026133449e-10	73
(T)8	gmhB	4.514365456415306288e-02	4.116	2.51	2.51	1	0.4582	1.1520326402737831125e-17	1	3.0573982232103551867e-07	86
(TGG)4	actP	1.4542628376452189762e-09	44.44	5.647	5.647	1	0.5253	1.3780051293716353813e-16	1	2.4800240248455073159e-08	78
(T)8	dgt	4.1107984874197726552e-04	13.36	4.324	4.324	1	0.4944	4.2604553002640115989e-17	1	6.0520945671936733704e-08	81
(CGC)4	yfbK	1.4472163679763809871e-72	2500	24.51	24.51	1	0.6363	1.5702951746824650831e-14	1	6.5402740026612278503e-23	50
(T)8	nleF	1.3298448974019103882e-07	32.26	3.922	3.922	1	0.4853	3.0455382044707627201e-17	1	6.9312617240219755178e-07	20
(ATG)4	ydjZ	7.1490365909746434597e-04	12.2	0.9804	0.9804	1	0.3386	2.3233851891810187809e-19	1	9.2186900912540764314e-04	10
(A)8	espW	1.4542628376450659478e-09	44.44	5.647	5.647	1	0.5253	1.3780051293717574082e-16	1	2.4800240248455073159e-08	24
(CAGT)3	holA	1.4542628376450659478e-09	44.44	5.647	5.647	1	0.5253	1.3780051293717574082e-16	1	2.4800240248455073159e-08	24
(A)8	aphA	7.7777654941065460968e-10	46.23	7.686	7.686	1	0.5718	8.977621482665807378e-16	1	4.6277204908969811438e-09	28
(A)8	glmU	7.1490365909746976698e-04	12.2	0.9804	0.9804	1	0.3386	2.3233851891810187809e-19	1	9.2186900912540764314e-04	10
(A)8	mgtT	9.0785227891128609588e-11	52.52	7.147	7.147	1	0.5649	6.7346221936082258845e-16	1	3.6916953585057093801e-09	73
(TGGC)3	lacI	8.9858336491784489537e-23	163.6	24.51	24.51	1	0.6398	1.8578944932607605375e-14	1	1.5800089531221897364e-19	50
(TGA)4	appB	1.5399182494867686478e-08	37.93	4.745	4.745	1	0.5063	6.6594216077841787632e-17	1	1.362757546561921128e-07	22
(TCT)4	nuoM	4.0955097671933987885e-10	48.08	6.127	6.127	1	0.5341	1.9427646746073200147e-16	1	1.0255511976489696542e-08	77
(GTTT)3	lptC	2.6572399263719532537e-11	56.25	7.147	7.147	1	0.5503	3.7121894919786201056e-16	1	1.6403540888495677998e-09	75
(GGCG)3	ybiB	2.6572399263719532537e-11	56.25	7.147	7.147	1	0.5503	3.7121894919786201056e-16	1	1.6403540888495677998e-09	75
(CAT)4	yacH	4.0955097671933987885e-10	48.08	6.127	6.127	1	0.5341	1.9427646746073200147e-16	1	1.0255511976489696542e-08	77
(T)8	yqgD	2.4045105477988058829e-13	71.43	8.824	8.824	1	0.5716	8.8978565363991012414e-16	1	8.7465479725705640055e-11	72
(AAGTCG)3	rplW	9.290784163615821182e-15	82.81	11.33	11.33	1	0.6295	1.144922114542743648e-14	1	1.3429561356084712669e-11	44
(T)8	emrY	3.3239555541478703511e-03	9.05	3.922	3.922	1	0.4595	1.2048066076975341033e-17	1	1.1988979378548376175e-07	80
(T)8	yadG	1.3897591990911197922e-08	38.21	7.147	7.147	1	0.5343	1.9562343524280875815e-16	1	1.0796364396688484871e-08	27
(CGC)4	ggt	1.4472163679759690317e-72	2500	24.51	24.51	1	0.6363	1.5702951746824972687e-14	1	6.5402740026612278503e-23	52
(TTG)4	ydhP	1.4472163679759690317e-72	2500	24.51	24.51	1	0.6363	1.5702951746824972687e-14	1	6.5402740026612278503e-23	52
(A)8	rfaS	6.408456293611385283e-58	1225	23.54	23.54	1	0.6358	1.5395519383714141598e-14	1	4.3216634770321862575e-22	49
(CCAG)3	epmA	1.4542628376452189762e-09	44.44	5.647	5.647	1	0.5253	1.3780051293716353813e-16	1	2.4800240248455073159e-08	78
(A)8	mdlA	1.3558288805139331416e-09	44.64	6.127	6.127	1	0.5503	3.7121894919786201056e-16	1	2.360456967438333685e-08	75
(GGAA)3	ligB	2.6572399263719532537e-11	56.25	7.147	7.147	1	0.5503	3.7121894919786201056e-16	1	1.6403540888495677998e-09	75
(A)8	tal	3.2817988509029623767e-08	35.91	5.647	5.647	1	0.5984	2.8092233714982986095e-15	1	1.1988979378548376175e-07	76
(ACG)4	wecB	1.4472163679763809871e-72	2500	24.51	24.51	1	0.6363	1.5702951746824650831e-14	1	6.5402740026612278503e-23	50
(GGT)4	yggP	2.6572399263719532537e-11	56.25	7.147	7.147	1	0.5503	3.7121894919786201056e-16	1	1.6403540888495677998e-09	75
(T)8	lpxM	1.2941483410932639475e-08	38.4	5.647	5.647	1	0.5834	1.4636832141262134503e-15	1	6.0520945671936733704e-08	78
(A)8	gspO	1.4472163679763809871e-72	2500	24.51	24.51	1	0.6363	1.5702951746824650831e-14	1	6.5402740026612278503e-23	50
(A)8	yhcD	5.8895501280866587304e-26	205	65.92	65.92	1	0.6223	8.1922873101596758368e-15	1	1.7329303422586633652e-16	82
(G)8	ypjA	1.428036765407481448e-05	20.83	2.206	2.206	1	0.422	3.3193295230207646311e-18	1	3.0063643482448535713e-05	15
(GGT)4	rhlE	4.8644000803886121595e-09	41.07	5.186	5.186	1	0.5161	9.644605644678213126e-17	1	5.8724014134431329948e-08	23
(GGGC)3	ccmF	4.0955097671933987885e-10	48.08	6.127	6.127	1	0.5341	1.9427646746073200147e-16	1	1.0255511976489696542e-08	77
(CTGG)3	narX	1.2180426652099202887e-09	44.95	6.627	6.627	1	0.5984	2.8092233714982986095e-15	1	1.0035906953310000232e-08	76
(CGAC)3	bglJ	1.5612614640023638662e-08	37.89	5.186	5.186	1	0.5341	1.9427646746073200147e-16	1	1.3766876824511803945e-07	77
(CCACGA)6	rcnA	3.4298431688645978884e-04	13.75	1.186	1.186	1	0.3573	4.1253447792111820227e-19	1	4.7564843261061135263e-04	11
(A)8	evgS	1.1806282601126785736e-01	2.485	2.51	2.51	1	0.3044	8.4036235208121280267e-20	1	6.0520945671936733704e-08	86
(AAC)4	evgS	4.0955097671933987885e-10	48.08	6.127	6.127	1	0.5341	1.9427646746073200147e-16	1	1.0255511976489696542e-08	77
(T)8	speE	2.7109674975267719366e-05	19.36	4.745	4.745	1	0.5435	2.8169662310759825957e-16	1	6.0520945671936733704e-08	80
(A)8	ftsY	1.0808218708323294788e-10	52	6.627	6.627	1	0.5424	2.7030962738735989872e-16	1	4.1488027637468298469e-09	76
(T)8	trkG	1.6359668258792818529e-49	800	22.59	22.59	1	0.6351	1.4896570027414387481e-14	1	2.6647059622874825124e-21	48
(T)8	hexR	1.0504122064152589767e-08	38.97	6.127	6.127	1	0.6053	3.8119076475151256971e-15	1	4.9073434990587513585e-08	75
(A)8	ybdM	1.3558288805139331416e-09	44.64	6.127	6.127	1	0.5503	3.7121894919786201056e-16	1	2.360456967438333685e-08	75
(GCTG)4	hisC	1.0808218708323294788e-10	52	6.627	6.627	1	0.5424	2.7030962738735989872e-16	1	4.1488027637468298469e-09	76
(A)8	ygeH	1.3298448974019103882e-07	32.26	3.922	3.922	1	0.4853	3.0455382044707627201e-17	1	6.9312617240219755178e-07	20
(A)8	gadW	1.0808218708323294788e-10	52	6.627	6.627	1	0.5424	2.7030962738735989872e-16	1	4.1488027637468298469e-09	76
(A)8	rfaQ	4.867426935169354506e-08	34.87	4.745	4.745	1	0.5253	1.3780051293717574082e-16	1	3.2196735162813606547e-07	24
(A)8	maiA	1.4542628376450498178e-09	44.44	5.647	5.647	1	0.5253	1.3780051293717574082e-16	1	2.4800240248455073159e-08	24
(T)8	ypfG	1.2941483410932737083e-08	38.4	5.647	5.647	1	0.5834	1.4636832141262134503e-15	1	6.0520945671936733704e-08	78
(A)8	gnsB	1.4472163679763809871e-72	2500	24.51	24.51	1	0.6363	1.5702951746824650831e-14	1	6.5402740026612278503e-23	50
(CGC)4	mdoH	1.5399182494868708873e-08	37.93	4.745	4.745	1	0.5063	6.6594216077841787632e-17	1	1.362757546561921128e-07	22
(GAT)4	znuA	1.0808218708323294788e-10	52	6.627	6.627	1	0.5424	2.7030962738735989872e-16	1	4.1488027637468298469e-09	76
