# Supplementary material for: SATIN: a micro and mini satellite mining tool of total genome and coding regions with analysis of perfect repeats polymorphism in coding regions
Source: BMC Bioinformatics. 2024 Jun 18;25:217. doi: 10.1186/s12859-024-05842-2 (PMC11186120; doi:10.1186/s12859-024-05842-2)
Supplement: Supplementary file 2 [file 12859_2024_5842_MOESM2_ESM.zip › Supplementary File2/STAT/SSR_Tukey_sig.csv]

SSR	Gene	diff	lwr	upr	p.adj	interactions
(CAG)4	mukF	-0.549019607843136	-0.688631749311769	-0.409407466374503	1.27490906720595e-10	O157_ecoli-K12_ecoli
(GGCGCT)3	sbcC	-0.705882352941177	-0.845060240973813	-0.56670446490854	1.21445520306906e-10	O157_ecoli-K12_ecoli
(T)8	espB	0.470588235294118	0.319923751942457	0.62125271864578	1.30629175254526e-08	O157_ecoli-K12_ecoli
(A)8	ydeI	-0.509803921568626	-0.655151555455795	-0.364456287681457	4.84911444331715e-10	O157_ecoli-K12_ecoli
(A)8	escR	0.470588235294118	0.319923751942457	0.62125271864578	1.30629175254526e-08	O157_ecoli-K12_ecoli
(A)8	mlaD	-0.529411764705882	-0.669456813078506	-0.389366716333259	1.48016265910655e-10	O157_ecoli-K12_ecoli
(GCG)4	nrdE	-0.509803921568627	-0.650064922341496	-0.369542920795758	2.29526619932585e-10	O157_ecoli-K12_ecoli
(CTG)4	cysT	-0.490196078431372	-0.635751797799299	-0.344640359063444	1.47727308164036e-09	O157_ecoli-K12_ecoli
(TGGC)3	ybaN	-0.509803921568627	-0.650064922341496	-0.369542920795758	2.29526619932585e-10	O157_ecoli-K12_ecoli
(CCAA)3	intA	-0.980392156862743	-1.01929355918847	-0.941490754537014	1.21427090604698e-10	O157_ecoli-K12_ecoli
(A)9	yibA	-0.980392156862743	-1.01929355918847	-0.941490754537014	1.21427090604698e-10	O157_ecoli-K12_ecoli
(GCG)4	nepI	0.450980392156863	0.311368250688229	0.590592533625496	4.9858412953796e-09	O157_ecoli-K12_ecoli
(G)8	xylB	-0.470588235294116	-0.621051698565127	-0.320124772023106	1.25805819095604e-08	O157_ecoli-K12_ecoli
(A)8	rfbE	0.470588235294119	0.319923751942457	0.62125271864578	1.30629175254526e-08	O157_ecoli-K12_ecoli
(GGT)4	yjhF	-0.960784313725489	-1.01524627698151	-0.906322350469469	1.21427090604698e-10	O157_ecoli-K12_ecoli
(GCTG)3	rsmD	-0.509803921568627	-0.650064922341496	-0.369542920795758	2.29526619932585e-10	O157_ecoli-K12_ecoli
(T)8	nanX	-0.980392156862743	-1.01929355918847	-0.941490754537014	1.21427090604698e-10	O157_ecoli-K12_ecoli
(A)8	cesAB	0.431372549019606	0.292412296597884	0.570332801441328	1.55206145713294e-08	O157_ecoli-K12_ecoli
(T)9	wbbJ	-0.980392156862743	-1.01929355918847	-0.941490754537014	1.21427090604698e-10	O157_ecoli-K12_ecoli
(TGGC)3	ydbH	-0.980392156862743	-1.01929355918847	-0.941490754537014	1.21427090604698e-10	O157_ecoli-K12_ecoli
(A)8	nleA	0.431372549019606	0.292412296597884	0.570332801441328	1.55206145713294e-08	O157_ecoli-K12_ecoli
(GCG)4	yhaJ	-0.980392156862746	-1.01929355918847	-0.941490754537017	1.21427090604698e-10	O157_ecoli-K12_ecoli
(C)8	gsiA	-0.529411764705882	-0.669456813078506	-0.389366716333259	1.48016265910655e-10	O157_ecoli-K12_ecoli
(TTAC)3	folM	-0.529411764705882	-0.669456813078506	-0.389366716333259	1.48016265910655e-10	O157_ecoli-K12_ecoli
(CACT)3	yahE	-0.372549019607843	-0.539417445301595	-0.205680593914092	2.41976439574465e-05	O157_ecoli-K12_ecoli
(T)8	wbbK	-0.980392156862743	-1.04821906946269	-0.912565244262795	1.21427090604698e-10	O157_ecoli-K12_ecoli
(TGC)4	asnA	-0.529411764705882	-0.669456813078506	-0.389366716333259	1.48016265910655e-10	O157_ecoli-K12_ecoli
(CCAG)3	uvrC	-0.980392156862746	-1.01929355918847	-0.941490754537017	1.21427090604698e-10	O157_ecoli-K12_ecoli
(T)8	wzy	0.960784313725489	0.614671123878275	1.3068975035727	2.83249462107449e-07	O157_ecoli-K12_ecoli
(TGG)4	envC	-0.529411764705882	-0.669456813078506	-0.389366716333259	1.48016265910655e-10	O157_ecoli-K12_ecoli
(A)8	kdpD	-0.901960784313726	-1.03074734171734	-0.773174226910114	1.21427090604698e-10	O157_ecoli-K12_ecoli
(GTG)4	kdpD	-1.01960784313725	-1.29991397546938	-0.739301710805131	2.26665353153521e-10	O157_ecoli-K12_ecoli
(TGG)4	kdpB	-0.980392156862746	-1.01929355918847	-0.941490754537017	1.21427090604698e-10	O157_ecoli-K12_ecoli
(T)8	rlmI	-0.549019607843136	-0.688631749311769	-0.409407466374503	1.27490906720595e-10	O157_ecoli-K12_ecoli
(T)8	mcrB	-0.901960784313726	-1.00220268594827	-0.801718882679178	1.21427090604698e-10	O157_ecoli-K12_ecoli
(A)8	nanY	-0.980392156862743	-1.01929355918847	-0.941490754537014	1.21427090604698e-10	O157_ecoli-K12_ecoli
(A)8	espY4	0.470588235294118	0.319923751942457	0.62125271864578	1.30629175254526e-08	O157_ecoli-K12_ecoli
(CAGAGT)4	tssH	0.196078431372549	0.0846817678504877	0.30747509489461	0.000714903781501408	O157_ecoli-K12_ecoli
(TGGC)3	flgF	-0.980392156862746	-1.01929355918847	-0.941490754537017	1.21427090604698e-10	O157_ecoli-K12_ecoli
(CAT)4	gyrB	-0.529411764705882	-0.669456813078506	-0.389366716333259	1.48016265910655e-10	O157_ecoli-K12_ecoli
(TGC)4	qseE	0.470588235294119	0.330543186921495	0.610633283666742	1.57570700931586e-09	O157_ecoli-K12_ecoli
(CGC)4	coaBC	-0.529411764705882	-0.674342331352004	-0.384481198059761	2.12229234186623e-10	O157_ecoli-K12_ecoli
(A)8	ydcK	-0.509803921568626	-0.655151555455795	-0.364456287681457	4.84911444331715e-10	O157_ecoli-K12_ecoli
(A)8	srlE	-0.980392156862743	-1.01929355918847	-0.941490754537014	1.21427090604698e-10	O157_ecoli-K12_ecoli
(G)8	yfiH	-0.980392156862746	-1.01929355918847	-0.941490754537017	1.21427090604698e-10	O157_ecoli-K12_ecoli
(GCA)4	aroA	-0.549019607843136	-0.688631749311769	-0.409407466374503	1.27490906720595e-10	O157_ecoli-K12_ecoli
(GAT)4	allD	-0.509803921568627	-0.650064922341496	-0.369542920795758	2.29526619932585e-10	O157_ecoli-K12_ecoli
(TTGT)3	yfbS	0.490196078431373	0.344640359063446	0.635751797799301	1.47727308164036e-09	O157_ecoli-K12_ecoli
(T)8	ybjL	-0.529411764705882	-0.669456813078506	-0.389366716333259	1.48016265910655e-10	O157_ecoli-K12_ecoli
(CCG)4	symE	0.509803921568627	0.369542920795759	0.650064922341496	2.29526619932585e-10	O157_ecoli-K12_ecoli
(CGG)4	csgA	-0.96078431372549	-1.01579920448987	-0.905769422961112	1.21427090604698e-10	O157_ecoli-K12_ecoli
(A)8	glpK	-0.529411764705882	-0.669456813078506	-0.389366716333259	1.48016265910655e-10	O157_ecoli-K12_ecoli
(TGGC)3	ppx	-0.490196078431371	-0.63045707920424	-0.349935077658502	5.30995136749368e-10	O157_ecoli-K12_ecoli
(A)8	lhr	-0.509803921568626	-0.655151555455795	-0.364456287681457	4.84911444331715e-10	O157_ecoli-K12_ecoli
(T)8	waaL	-0.960784313725488	-1.01579920448987	-0.90576942296111	1.21427090604698e-10	O157_ecoli-K12_ecoli
(T)8	espL4	-0.372549019607842	-0.946235901539508	0.201137862323823	0.200586752716001	O157_ecoli-K12_ecoli
(CTG)4	amiB	-0.980392156862746	-1.01929355918847	-0.941490754537017	1.21427090604698e-10	O157_ecoli-K12_ecoli
(A)8	bglB	-0.980392156862743	-1.01929355918847	-0.941490754537014	1.21427090604698e-10	O157_ecoli-K12_ecoli
(TGGC)3	rsxD	-0.529411764705882	-0.669456813078506	-0.389366716333259	1.48016265910655e-10	O157_ecoli-K12_ecoli
(A)8	espL	0.862745098039212	0.584824593195768	1.14066560288266	1.55206145713294e-08	O157_ecoli-K12_ecoli
(TGCG)3	alaS	-0.509803921568627	-0.650064922341496	-0.369542920795758	2.29526619932585e-10	O157_ecoli-K12_ecoli
(TCT)4	ahpC	-0.509803921568627	-0.660669157152374	-0.35893868598488	1.33948696579012e-09	O157_ecoli-K12_ecoli
(TGC)4	cpdA	-0.529411764705882	-0.669456813078506	-0.389366716333259	1.48016265910655e-10	O157_ecoli-K12_ecoli
(A)9	creC	-0.941176470588234	-1.00719433950549	-0.87515860167098	1.21427090604698e-10	O157_ecoli-K12_ecoli
(A)9	yghB	-0.529411764705882	-0.669456813078506	-0.389366716333259	1.48016265910655e-10	O157_ecoli-K12_ecoli
(A)9	yqeJ	0.431372549019607	0.292412296597885	0.570332801441329	1.55206145713294e-08	O157_ecoli-K12_ecoli
(A)8	yqeJ	-1.49019607843137	-1.66675874016909	-1.31363341669365	1.21427090604698e-10	O157_ecoli-K12_ecoli
(T)9	ytiD	-0.431372549019607	-0.597695948459259	-0.265049149579955	1.33367671661944e-06	O157_ecoli-K12_ecoli
(GAA)4	stpA	-0.509803921568627	-0.650064922341496	-0.369542920795758	2.29526619932585e-10	O157_ecoli-K12_ecoli
(GCA)4	ybgQ	-0.980392156862746	-1.01929355918847	-0.941490754537017	1.21427090604698e-10	O157_ecoli-K12_ecoli
(A)8	lyxK	-0.980392156862743	-1.01929355918847	-0.941490754537014	1.21427090604698e-10	O157_ecoli-K12_ecoli
(CAGG)3	atoS	-0.980392156862743	-1.01929355918847	-0.941490754537014	1.21427090604698e-10	O157_ecoli-K12_ecoli
(TGGC)3	rcdB	-0.529411764705882	-0.669456813078505	-0.389366716333259	1.48016265910655e-10	O157_ecoli-K12_ecoli
(A)8	yoaC	-0.490196078431372	-0.6357517977993	-0.344640359063445	1.47727308164036e-09	O157_ecoli-K12_ecoli
(GAT)4	atpG	-0.529411764705882	-0.669456813078506	-0.389366716333259	1.48016265910655e-10	O157_ecoli-K12_ecoli
(CGCC)3	msrP	-0.980392156862743	-1.01929355918847	-0.941490754537014	1.21427090604698e-10	O157_ecoli-K12_ecoli
(A)8	appY	-1.98039215686275	-2.12194195348042	-1.83884236024508	1.21427090604698e-10	O157_ecoli-K12_ecoli
(A)8	comR	-0.549019607843137	-0.688631749311771	-0.409407466374504	1.27490906720595e-10	O157_ecoli-K12_ecoli
(T)8	nleL	0.450980392156862	0.300718217890048	0.601242566423677	3.9092947767827e-08	O157_ecoli-K12_ecoli
(GCC)4	acrE	-0.529411764705882	-0.669456813078506	-0.389366716333259	1.48016265910655e-10	O157_ecoli-K12_ecoli
(GCTG)3	glyS	-0.509803921568627	-0.650064922341496	-0.369542920795758	2.29526619932585e-10	O157_ecoli-K12_ecoli
(GGCG)3	ydiY	-0.529411764705882	-0.669456813078506	-0.389366716333259	1.48016265910655e-10	O157_ecoli-K12_ecoli
(CTGG)3	lepB	-0.490196078431371	-0.63045707920424	-0.349935077658502	5.30995136749368e-10	O157_ecoli-K12_ecoli
(AGTC)3	yfhH	-0.490196078431371	-0.63045707920424	-0.349935077658502	5.30995136749368e-10	O157_ecoli-K12_ecoli
(AAC)4	bax	-0.509803921568626	-0.655151555455795	-0.364456287681457	4.84911444331715e-10	O157_ecoli-K12_ecoli
(A)8	uup	0.431372549019607	0.292412296597885	0.570332801441329	1.55206145713294e-08	O157_ecoli-K12_ecoli
(GATT)3	mnmC	0.490196078431371	0.349935077658502	0.63045707920424	5.30995136749368e-10	O157_ecoli-K12_ecoli
(GTTG)3	ynbE	0.450980392156863	0.311368250688229	0.590592533625496	4.9858412953796e-09	O157_ecoli-K12_ecoli
(TGGCGC)3	mutL	-0.470588235294117	-0.61063328366674	-0.330543186921494	1.57570700931586e-09	O157_ecoli-K12_ecoli
(T)8	cesD2	0.450980392156862	0.300718217890048	0.601242566423677	3.9092947767827e-08	O157_ecoli-K12_ecoli
(A)8	yehI	-0.941176470588234	-1.00810497381823	-0.874247967358232	1.21427090604698e-10	O157_ecoli-K12_ecoli
(T)8	ipbA	0.509803921568628	0.339702007271331	0.679905835865924	4.06000750796665e-08	O157_ecoli-K12_ecoli
(A)8	arfB	-0.96078431372549	-1.01579920448987	-0.905769422961112	1.21427090604698e-10	O157_ecoli-K12_ecoli
(A)8	glf	-0.980392156862743	-1.01929355918847	-0.941490754537014	1.21427090604698e-10	O157_ecoli-K12_ecoli
(G)9	hflC	0.509803921568627	0.369542920795759	0.650064922341496	2.29526619932585e-10	O157_ecoli-K12_ecoli
(A)8	yeeJ	-0.980392156862743	-1.01929355918847	-0.941490754537014	1.21427090604698e-10	O157_ecoli-K12_ecoli
(CTA)4	leuL	-0.490196078431373	-0.644630236122711	-0.335761920740034	8.26621859850718e-09	O157_ecoli-K12_ecoli
(A)8	yfjH	-1.94117647058823	-2.02746395511703	-1.85488898605943	1.21427090604698e-10	O157_ecoli-K12_ecoli
(TGCC)3	lysR	-0.509803921568627	-0.650064922341496	-0.369542920795758	2.29526619932585e-10	O157_ecoli-K12_ecoli
(A)8	bepA	-0.509803921568627	-0.650064922341496	-0.369542920795758	2.29526619932585e-10	O157_ecoli-K12_ecoli
(TGG)4	fetB	-0.980392156862746	-1.01929355918847	-0.941490754537017	1.21427090604698e-10	O157_ecoli-K12_ecoli
(A)8	yfjI	-0.980392156862743	-1.01929355918847	-0.941490754537014	1.21427090604698e-10	O157_ecoli-K12_ecoli
(GTC)4	purA	-0.470588235294117	-0.61063328366674	-0.330543186921494	1.57570700931586e-09	O157_ecoli-K12_ecoli
(A)8	elaD	-1.94117647058823	-2.00810497381823	-1.87424796735823	1.21427090604698e-10	O157_ecoli-K12_ecoli
(TGGC)3	yieL	-0.980392156862743	-1.01929355918847	-0.941490754537014	1.21427090604698e-10	O157_ecoli-K12_ecoli
(GCCA)3	sodC	-0.529411764705882	-0.669456813078506	-0.389366716333259	1.48016265910655e-10	O157_ecoli-K12_ecoli
(A)8	escP	0.431372549019606	0.292412296597884	0.570332801441328	1.55206145713294e-08	O157_ecoli-K12_ecoli
(T)8	ymcE	0.411764705882354	0.273678425982273	0.549850985782434	4.64525122811921e-08	O157_ecoli-K12_ecoli
(A)8	argF	-0.862745098039215	-0.959295839485951	-0.766194356592478	1.21427090604698e-10	O157_ecoli-K12_ecoli
(A)8	msrB	-0.490196078431371	-0.641061314015118	-0.339330842847624	4.20367918252396e-09	O157_ecoli-K12_ecoli
(T)8	pyrL	-0.450980392156862	-0.590592533625496	-0.311368250688229	4.9858412953796e-09	O157_ecoli-K12_ecoli
(CTT)4	corA	-0.529411764705882	-0.669456813078506	-0.389366716333259	1.48016265910655e-10	O157_ecoli-K12_ecoli
(CGG)5	ftsZ	-0.490196078431371	-0.63045707920424	-0.349935077658502	5.30995136749368e-10	O157_ecoli-K12_ecoli
(A)8	rhlB	-0.529411764705882	-0.669456813078506	-0.389366716333259	1.48016265910655e-10	O157_ecoli-K12_ecoli
(CAGC)3	rbsB	-0.529411764705882	-0.669456813078506	-0.389366716333259	1.48016265910655e-10	O157_ecoli-K12_ecoli
(A)8	racC	-0.901960784313726	-0.986833624079124	-0.817087944548327	1.21427090604698e-10	O157_ecoli-K12_ecoli
(TGC)4	metQ	-0.490196078431371	-0.63045707920424	-0.349935077658502	5.30995136749368e-10	O157_ecoli-K12_ecoli
(ATG)4	ydhK	-0.549019607843136	-0.688631749311769	-0.409407466374503	1.27490906720595e-10	O157_ecoli-K12_ecoli
(A)8	rfaL	0.431372549019606	0.292412296597884	0.570332801441328	1.55206145713294e-08	O157_ecoli-K12_ecoli
(GCTG)3	ygiB	-0.529411764705882	-0.669456813078506	-0.389366716333259	1.48016265910655e-10	O157_ecoli-K12_ecoli
(A)8	allC	0.450980392156863	0.311368250688229	0.590592533625496	4.9858412953796e-09	O157_ecoli-K12_ecoli
(CGG)4	ilvA	-0.529411764705882	-0.669456813078506	-0.389366716333259	1.48016265910655e-10	O157_ecoli-K12_ecoli
(A)8	fliJ	-0.960784313725489	-1.01524627698151	-0.906322350469469	1.21427090604698e-10	O157_ecoli-K12_ecoli
(A)8	ecpA	-0.450980392156863	-0.610048602056343	-0.291912182257382	1.69432174068618e-07	O157_ecoli-K12_ecoli
(CTGG)3	glyA	-0.490196078431371	-0.63045707920424	-0.349935077658502	5.30995136749368e-10	O157_ecoli-K12_ecoli
(T)8	escQ	0.431372549019606	0.292412296597884	0.570332801441328	1.55206145713294e-08	O157_ecoli-K12_ecoli
(T)8	yhfZ	-0.960784313725489	-1.01524627698151	-0.906322350469469	1.21427090604698e-10	O157_ecoli-K12_ecoli
(ACTGGC)3	lldP	0.372549019607843	0.236895194407948	0.508202844807739	3.6552798876599e-07	O157_ecoli-K12_ecoli
(A)8	yqiH	-0.941176470588234	-1.00810497381823	-0.874247967358232	1.21427090604698e-10	O157_ecoli-K12_ecoli
(A)8	rzpQ	-0.980392156862743	-1.01929355918847	-0.941490754537014	1.21427090604698e-10	O157_ecoli-K12_ecoli
(A)8	ydeM	-0.529411764705882	-0.669456813078506	-0.389366716333259	1.48016265910655e-10	O157_ecoli-K12_ecoli
(CGG)4	accC	0.450980392156861	0.305632758269692	0.59632802604403	1.57340467321632e-08	O157_ecoli-K12_ecoli
(CGG)5	accC	-0.980392156862743	-1.01929355918847	-0.941490754537014	1.21427090604698e-10	O157_ecoli-K12_ecoli
(AGCC)3	slyX	-0.509803921568627	-0.650064922341496	-0.369542920795758	2.29526619932585e-10	O157_ecoli-K12_ecoli
(ATG)4	espD	0.450980392156863	0.311368250688229	0.590592533625496	4.9858412953796e-09	O157_ecoli-K12_ecoli
(TTGG)3	espD	0.450980392156863	0.311368250688229	0.590592533625496	4.9858412953796e-09	O157_ecoli-K12_ecoli
(A)8	paa	0.431372549019607	0.292412296597885	0.570332801441329	1.55206145713294e-08	O157_ecoli-K12_ecoli
(CGG)4	nrdI	-0.509803921568627	-0.650064922341496	-0.369542920795758	2.29526619932585e-10	O157_ecoli-K12_ecoli
(TCAA)3	dinJ	-0.529411764705882	-0.669456813078506	-0.389366716333259	1.48016265910655e-10	O157_ecoli-K12_ecoli
(T)8	iatD	0.980392156862741	0.699870155317004	1.26091415840848	5.30995136749368e-10	O157_ecoli-K12_ecoli
(C)8	iatD	0.450980392156862	0.311368250688229	0.590592533625496	4.9858412953796e-09	O157_ecoli-K12_ecoli
(TGGC)3	dsdA	-0.490196078431371	-0.63045707920424	-0.349935077658502	5.30995136749368e-10	O157_ecoli-K12_ecoli
(A)8	csqR	-0.549019607843137	-0.688631749311771	-0.409407466374504	1.27490906720595e-10	O157_ecoli-K12_ecoli
(A)8	eae	0.450980392156863	0.311368250688229	0.590592533625496	4.9858412953796e-09	O157_ecoli-K12_ecoli
(TTG)4	adhE	-0.980392156862746	-1.01929355918847	-0.941490754537017	1.21427090604698e-10	O157_ecoli-K12_ecoli
(T)8	yqaA	-0.509803921568627	-0.650064922341496	-0.369542920795758	2.29526619932585e-10	O157_ecoli-K12_ecoli
(CTG)4	rplL	-0.529411764705882	-0.669456813078506	-0.389366716333259	1.48016265910655e-10	O157_ecoli-K12_ecoli
(A)8	fadH	-0.509803921568626	-0.655151555455795	-0.364456287681457	4.84911444331715e-10	O157_ecoli-K12_ecoli
(AAAC)3	lptA	-0.529411764705882	-0.669456813078506	-0.389366716333259	1.48016265910655e-10	O157_ecoli-K12_ecoli
(T)8	ydbD	0.450980392156863	0.311368250688229	0.590592533625496	4.9858412953796e-09	O157_ecoli-K12_ecoli
(GC)6	mhpR	-0.411764705882353	-0.571023075096475	-0.252506336668231	1.42649993450927e-06	O157_ecoli-K12_ecoli
(CTT)4	msbA	-0.980392156862746	-1.01929355918847	-0.941490754537017	1.21427090604698e-10	O157_ecoli-K12_ecoli
(ACC)4	ydiK	-0.980392156862746	-1.01929355918847	-0.941490754537017	1.21427090604698e-10	O157_ecoli-K12_ecoli
(GGC)4	ftsI	-0.980392156862746	-1.01929355918847	-0.941490754537017	1.21427090604698e-10	O157_ecoli-K12_ecoli
(GAT)4	fadD	-0.980392156862746	-1.01929355918847	-0.941490754537017	1.21427090604698e-10	O157_ecoli-K12_ecoli
(T)8	cesL	0.431372549019606	0.292412296597884	0.570332801441328	1.55206145713294e-08	O157_ecoli-K12_ecoli
(CAAC)3	fhuF	0.509803921568626	0.364456287681457	0.655151555455795	4.84911444331715e-10	O157_ecoli-K12_ecoli
(ACC)4	prkB	-0.509803921568627	-0.650064922341496	-0.369542920795758	2.29526619932585e-10	O157_ecoli-K12_ecoli
(GTC)4	bcsB	-0.980392156862746	-1.01929355918847	-0.941490754537017	1.21427090604698e-10	O157_ecoli-K12_ecoli
(A)8	waaZ	-0.960784313725489	-1.01524627698151	-0.906322350469469	1.21427090604698e-10	O157_ecoli-K12_ecoli
(ATT)4	ygcN	-0.509803921568627	-0.650064922341496	-0.369542920795758	2.29526619932585e-10	O157_ecoli-K12_ecoli
(GCGA)3	wcaJ	-0.529411764705882	-0.669456813078506	-0.389366716333259	1.48016265910655e-10	O157_ecoli-K12_ecoli
(ACC)4	eutA	-0.490196078431371	-0.63045707920424	-0.349935077658502	5.30995136749368e-10	O157_ecoli-K12_ecoli
(A)8	ydcR	-0.529411764705882	-0.669456813078506	-0.389366716333259	1.48016265910655e-10	O157_ecoli-K12_ecoli
(A)8	ybiO	-0.529411764705882	-0.669456813078506	-0.389366716333259	1.48016265910655e-10	O157_ecoli-K12_ecoli
(GGC)4	livM	0.470588235294118	0.330543186921495	0.610633283666742	1.57570700931586e-09	O157_ecoli-K12_ecoli
(GCGG)3	tagH	0.431372549019606	0.292412296597884	0.570332801441328	1.55206145713294e-08	O157_ecoli-K12_ecoli
(TGGC)3	cdaR	-0.470588235294117	-0.616143954662045	-0.32503251592619	4.86152562650943e-09	O157_ecoli-K12_ecoli
(GCTG)3	murA	-0.529411764705882	-0.674342331352004	-0.384481198059761	2.12229234186623e-10	O157_ecoli-K12_ecoli
(T)8	yjgN	-0.431372549019607	-0.576303115665729	-0.286441982373485	4.87956834938075e-08	O157_ecoli-K12_ecoli
(TGA)4	cadA	-0.470588235294117	-0.61063328366674	-0.330543186921494	1.57570700931586e-09	O157_ecoli-K12_ecoli
(GCA)4	ureC	0.431372549019607	0.292412296597885	0.570332801441329	1.55206145713294e-08	O157_ecoli-K12_ecoli
(A)8	waaU	-0.92156862745098	-0.997001245242854	-0.846136009659107	1.21427090604698e-10	O157_ecoli-K12_ecoli
(CCAG)3	nanK	-0.529411764705882	-0.669456813078506	-0.389366716333259	1.48016265910655e-10	O157_ecoli-K12_ecoli
(CTG)4	mreC	-0.529411764705882	-0.669456813078506	-0.389366716333259	1.48016265910655e-10	O157_ecoli-K12_ecoli
(GTG)4	yghX	0.392156862745098	0.248695579467861	0.535618146022334	4.07916274092202e-07	O157_ecoli-K12_ecoli
(T)8	cadC	-0.470588235294117	-0.61063328366674	-0.330543186921494	1.57570700931586e-09	O157_ecoli-K12_ecoli
(T)8	yfjW	-0.980392156862743	-1.01929355918847	-0.941490754537014	1.21427090604698e-10	O157_ecoli-K12_ecoli
(ATTC)3	yfjW	-0.980392156862743	-1.01929355918847	-0.941490754537014	1.21427090604698e-10	O157_ecoli-K12_ecoli
(A)8	panB	-0.470588235294117	-0.6263882301935	-0.314788240394735	3.29394100884173e-08	O157_ecoli-K12_ecoli
(T)8	yhjY	-0.490196078431371	-0.641061314015118	-0.339330842847624	4.20367918252396e-09	O157_ecoli-K12_ecoli
(A)8	pgrR	-0.529411764705882	-0.669456813078506	-0.389366716333259	1.48016265910655e-10	O157_ecoli-K12_ecoli
(CAT)4	proY	-0.490196078431371	-0.63045707920424	-0.349935077658502	5.30995136749368e-10	O157_ecoli-K12_ecoli
(A)8	yfcU	-0.96078431372549	-1.01579920448987	-0.905769422961112	1.21427090604698e-10	O157_ecoli-K12_ecoli
(ACG)4	yfaZ	-0.490196078431371	-0.63045707920424	-0.349935077658502	5.30995136749368e-10	O157_ecoli-K12_ecoli
(GTC)4	ygfK	-0.529411764705882	-0.669456813078506	-0.389366716333259	1.48016265910655e-10	O157_ecoli-K12_ecoli
(T)8	wbbL	-0.980392156862743	-1.01929355918847	-0.941490754537014	1.21427090604698e-10	O157_ecoli-K12_ecoli
(ATA)4	wbbL	-0.980392156862743	-1.01929355918847	-0.941490754537014	1.21427090604698e-10	O157_ecoli-K12_ecoli
(AAC)5	tir	0.392156862745098	0.255170889462934	0.529142836027262	1.33105884203566e-07	O157_ecoli-K12_ecoli
(A)8	tir	0.450980392156863	0.311368250688229	0.590592533625496	4.9858412953796e-09	O157_ecoli-K12_ecoli
(ACTACA)3	tir	0.235294117647058	0.11627871190805	0.354309523386067	0.000160950726243669	O157_ecoli-K12_ecoli
(A)8	elfC	-0.568627450980392	-0.707587703402114	-0.42966719855867	1.22710952510374e-10	O157_ecoli-K12_ecoli
(T)8	gmhB	-0.313725490196077	-0.62052908893783	-0.00692189145432465	0.0451436545673862	O157_ecoli-K12_ecoli
(TGG)4	actP	-0.470588235294117	-0.61063328366674	-0.330543186921494	1.57570700931586e-09	O157_ecoli-K12_ecoli
(T)8	dgt	-0.411764705882352	-0.635236248580681	-0.188293163184024	0.000411079972720163	O157_ecoli-K12_ecoli
(CGC)4	yfbK	-0.980392156862743	-1.01929355918847	-0.941490754537014	1.21427090604698e-10	O157_ecoli-K12_ecoli
(T)8	nleF	0.392156862745098	0.255170889462934	0.529142836027262	1.33105884203566e-07	O157_ecoli-K12_ecoli
(ATG)4	ydjZ	-0.196078431372549	-0.30747509489461	-0.0846817678504879	0.000714903781501408	O157_ecoli-K12_ecoli
(A)8	espW	0.470588235294118	0.330543186921495	0.610633283666742	1.57570700931586e-09	O157_ecoli-K12_ecoli
(CAGT)3	holA	0.470588235294118	0.330543186921495	0.610633283666742	1.57570700931586e-09	O157_ecoli-K12_ecoli
(A)8	aphA	0.549019607843136	0.388813827718563	0.709225387967709	8.99221141992257e-10	O157_ecoli-K12_ecoli
(A)8	glmU	0.196078431372549	0.0846817678504877	0.30747509489461	0.000714903781501519	O157_ecoli-K12_ecoli
(A)8	mgtT	-0.529411764705882	-0.674342331352004	-0.384481198059761	2.12229234186623e-10	O157_ecoli-K12_ecoli
(TGGC)3	lacI	-0.980392156862743	-1.1324563403263	-0.82832797339919	1.21427978783117e-10	O157_ecoli-K12_ecoli
(TGA)4	appB	0.431372549019607	0.292412296597885	0.570332801441329	1.55206145713294e-08	O157_ecoli-K12_ecoli
(TCT)4	nuoM	-0.490196078431371	-0.63045707920424	-0.349935077658502	5.30995136749368e-10	O157_ecoli-K12_ecoli
(GTTT)3	lptC	-0.529411764705882	-0.669456813078506	-0.389366716333259	1.48016265910655e-10	O157_ecoli-K12_ecoli
(GGCG)3	ybiB	-0.529411764705882	-0.669456813078506	-0.389366716333259	1.48016265910655e-10	O157_ecoli-K12_ecoli
(CAT)4	yacH	-0.490196078431371	-0.63045707920424	-0.349935077658502	5.30995136749368e-10	O157_ecoli-K12_ecoli
(T)8	yqgD	-0.588235294117647	-0.726321574017728	-0.450149014217567	1.21686993814762e-10	O157_ecoli-K12_ecoli
(AAGTCG)3	rplW	-0.666666666666666	-0.812014300553835	-0.521319032779497	1.21454402091103e-10	O157_ecoli-K12_ecoli
(T)8	emrY	-0.392156862745097	-0.650785369195068	-0.133528356295126	0.0033239556609278	O157_ecoli-K12_ecoli
(T)8	yadG	0.529411764705883	0.359487874438833	0.699335654972934	1.40190252739814e-08	O157_ecoli-K12_ecoli
(CGC)4	ggt	-0.980392156862746	-1.01929355918847	-0.941490754537017	1.21427090604698e-10	O157_ecoli-K12_ecoli
(TTG)4	ydhP	-0.980392156862746	-1.01929355918847	-0.941490754537017	1.21427090604698e-10	O157_ecoli-K12_ecoli
(A)8	rfaS	-0.960784313725489	-1.01524627698151	-0.906322350469469	1.21427090604698e-10	O157_ecoli-K12_ecoli
(CCAG)3	epmA	-0.470588235294117	-0.61063328366674	-0.330543186921494	1.57570700931586e-09	O157_ecoli-K12_ecoli
(A)8	mdlA	-0.490196078431372	-0.6357517977993	-0.344640359063445	1.47727308164036e-09	O157_ecoli-K12_ecoli
(GGAA)3	ligB	-0.529411764705882	-0.669456813078506	-0.389366716333259	1.48016265910655e-10	O157_ecoli-K12_ecoli
(A)8	tal	-0.470588235294117	-0.6263882301935	-0.314788240394735	3.29394100884173e-08	O157_ecoli-K12_ecoli
(ACG)4	wecB	-0.980392156862743	-1.01929355918847	-0.941490754537014	1.21427090604698e-10	O157_ecoli-K12_ecoli
(GGT)4	yggP	-0.529411764705882	-0.669456813078506	-0.389366716333259	1.48016265910655e-10	O157_ecoli-K12_ecoli
(T)8	lpxM	-0.470588235294117	-0.621252718645779	-0.319923751942456	1.30629175254526e-08	O157_ecoli-K12_ecoli
(A)8	gspO	-0.980392156862743	-1.01929355918847	-0.941490754537014	1.21427090604698e-10	O157_ecoli-K12_ecoli
(A)8	yhcD	-1.6078431372549	-1.83063646429902	-1.38504981021078	1.21427090604698e-10	O157_ecoli-K12_ecoli
(G)8	ypjA	0.294117647058823	0.16627459362451	0.421960700493136	1.42804900024052e-05	O157_ecoli-K12_ecoli
(GGT)4	rhlE	0.450980392156863	0.311368250688229	0.590592533625496	4.9858412953796e-09	O157_ecoli-K12_ecoli
(GGGC)3	ccmF	-0.490196078431371	-0.63045707920424	-0.349935077658502	5.30995136749368e-10	O157_ecoli-K12_ecoli
(CTGG)3	narX	-0.509803921568627	-0.660669157152374	-0.35893868598488	1.33948696579012e-09	O157_ecoli-K12_ecoli
(CGAC)3	bglJ	-0.450980392156861	-0.59632802604403	-0.305632758269692	1.57340467321632e-08	O157_ecoli-K12_ecoli
(CCACGA)6	rcnA	0.215686274509804	0.100286066080217	0.331086482939391	0.000342984441121019	O157_ecoli-K12_ecoli
(A)8	evgS	-0.313725490196077	-0.708531604129924	0.081080623737769	0.118062825955512	O157_ecoli-K12_ecoli
(AAC)4	evgS	-0.490196078431371	-0.63045707920424	-0.349935077658502	5.30995136749368e-10	O157_ecoli-K12_ecoli
(T)8	speE	-0.431372549019607	-0.62587956064825	-0.236865537390963	2.71097978515877e-05	O157_ecoli-K12_ecoli
(A)8	ftsY	-0.509803921568627	-0.650064922341496	-0.369542920795758	2.29526619932585e-10	O157_ecoli-K12_ecoli
(T)8	trkG	-0.941176470588234	-1.00719433950549	-0.875158601670981	1.21427090604698e-10	O157_ecoli-K12_ecoli
(T)8	hexR	-0.490196078431372	-0.645996073330754	-0.334396083531989	1.06255579890302e-08	O157_ecoli-K12_ecoli
(A)8	ybdM	-0.490196078431372	-0.6357517977993	-0.344640359063445	1.47727308164036e-09	O157_ecoli-K12_ecoli
(GCTG)4	hisC	-0.509803921568627	-0.650064922341496	-0.369542920795758	2.29526619932585e-10	O157_ecoli-K12_ecoli
(A)8	ygeH	0.392156862745098	0.255170889462934	0.529142836027262	1.33105884203566e-07	O157_ecoli-K12_ecoli
(A)8	gadW	-0.509803921568627	-0.650064922341496	-0.369542920795758	2.29526619932585e-10	O157_ecoli-K12_ecoli
(A)8	rfaQ	0.431372549019609	0.286441982373487	0.57630311566573	4.87956834938075e-08	O157_ecoli-K12_ecoli
(A)8	maiA	0.470588235294119	0.330543186921495	0.610633283666742	1.57570700931586e-09	O157_ecoli-K12_ecoli
(T)8	ypfG	-0.470588235294117	-0.621252718645779	-0.319923751942455	1.30629175254526e-08	O157_ecoli-K12_ecoli
(A)8	gnsB	-0.980392156862743	-1.01929355918847	-0.941490754537014	1.21427090604698e-10	O157_ecoli-K12_ecoli
(CGC)4	mdoH	0.431372549019606	0.292412296597884	0.570332801441328	1.55206145713294e-08	O157_ecoli-K12_ecoli
(GAT)4	znuA	-0.509803921568627	-0.650064922341496	-0.369542920795758	2.29526619932585e-10	O157_ecoli-K12_ecoli
