# Supplementary material for: SATIN: a micro and mini satellite mining tool of total genome and coding regions with analysis of perfect repeats polymorphism in coding regions
Source: BMC Bioinformatics. 2024 Jun 18;25:217. doi: 10.1186/s12859-024-05842-2 (PMC11186120; doi:10.1186/s12859-024-05842-2)
Supplement: Supplementary file 2 [file 12859_2024_5842_MOESM2_ESM.zip › Supplementary File2/table_ecoli.csv]

	SSR	Gene	Pr..F.	F_value	Mean_Sq	Sum_Sq	Df	W	P.value	chi_squared	p_value	SSR_sum	X
1	(A)9	yibA	1.44721636797589e-72	2500	24.51	24.51	1	0.6363	0.0000000000000157029517468247	1	6.54027400266123e-23	50	NA
2	(C)8	gsiA	0.0000000000265723992637235	56.25	7.147	7.147	1	0.5503	3.71218949197862e-16	1	0.00000000164035408884957	75	NA
3	(CGG)5	ftsZ	0.000000000409550976719285	48.08	6.127	6.127	1	0.5341	1.94276467460732e-16	1	0.0000000102555119764897	5	NA
4	(GC)6	mhpR	0.00000142637847532766	26.31	4.324	4.324	1	0.5649	6.73462219360823e-16	1	0.00000449869645992792	73	NA
5	(GCTG)4	hisC	0.000000000108082187083224	52	6.627	6.627	1	0.5424	2.7030962738736e-16	1	0.00000000414880276374683	1	NA
